# Supplementary material for: Adaptive randomization methods for sequential multiple assignment randomized trials (smarts) via thompson sampling
Source: Biometrics. 2024 Dec 16;80(4):ujae152. doi: 10.1093/biomtc/ujae152 (PMC11647911; doi:10.1093/biomtc/ujae152)
Supplement: ujae152_Supplemental_Files — Web Appendices A–C, referenced in Sections 3–5, and code to implement the simulations, are available with this paper at the Biometrics website on Oxford Academic. [file ujae152_supplemental_files.zip]

Archive with 18 entries (16 files):
- SimulationCode_Norwood_etal_R1/
- SimulationCode_Norwood_etal_R1/README.txt
- SimulationCode_Norwood_etal_R1/Submission_Code/
- SimulationCode_Norwood_etal_R1/Submission_Code/aipw_trial.R
- SimulationCode_Norwood_etal_R1/Submission_Code/estimators.R
- SimulationCode_Norwood_etal_R1/Submission_Code/estimators_qlearn.R
- SimulationCode_Norwood_etal_R1/Submission_Code/funcs.R
- SimulationCode_Norwood_etal_R1/Submission_Code/iaipw_trial.R
- SimulationCode_Norwood_etal_R1/Submission_Code/ipw_trial.R
- SimulationCode_Norwood_etal_R1/Submission_Code/qlearn_ar.R
- SimulationCode_Norwood_etal_R1/Submission_Code/qlearn_thompson.R
- SimulationCode_Norwood_etal_R1/Submission_Code/simple_trial.R
- SimulationCode_Norwood_etal_R1/Submission_Code/sims.R
- SimulationCode_Norwood_etal_R1/Submission_Code/sims_qlearn.R
- SimulationCode_Norwood_etal_R1/Submission_Code/waipw_trial.R
- SimulationCode_Norwood_etal_R1/Submission_Code/wipw_trial.R
- Supplementary_Material_SMARTS_TS_Norwood_etal_R1.pdf
- WebAppendixC_Norwood_etal_R1.pdf
