# Supplementary material for: Adaptive randomization methods for sequential multiple assignment randomized trials (smarts) via thompson sampling
Source: Biometrics. 2024 Dec 16;80(4):ujae152. doi: 10.1093/biomtc/ujae152 (PMC11647911; doi:10.1093/biomtc/ujae152)
Supplement: ujae152_Supplemental_Files — Web Appendices A–C, referenced in Sections 3–5, and code to implement the simulations, are available with this paper at the Biometrics website on Oxford Academic. [file ujae152_supplemental_files.zip › SimulationCode_Norwood_etal_R1/README.txt]

Here is a description of the following R scripts:

Scripts for general functions:
funcs.R - general functions used in all scripts
estimators.R - w/ipw, w/aipw, w/iaipw estimators for the up-front case
estimators_qlearn.R - w/ipw, w/aipw estimators for the sequential case

Scripts to simulate one trial for a method:
simple_trial.R - uniform randomization
ipw_trial.R - TS based on IPW estimator
wipw_trial.R - TS based on WIPW estimator 
aipw_trial.R - TS based on AIPW estimator
waipw_trial.R - TS based on WAIPW estimator
iaipw_trial.R - TS based on IAIPW estimator
qlearn_thompson.R - TS based on Q-learning
qlearn_ar.R - SMART-AR based on IPW estimator

Scripts to run many simulations across methods and compile results
sims.R - up front simulations
sims_qlearn.R sequential simulations
