# Supplementary material for: Adaptive randomization methods for sequential multiple assignment randomized trials (smarts) via thompson sampling
Source: Biometrics. 2024 Dec 16;80(4):ujae152. doi: 10.1093/biomtc/ujae152 (PMC11647911; doi:10.1093/biomtc/ujae152)
Supplement: ujae152_Supplemental_Files — Web Appendices A–C, referenced in Sections 3–5, and code to implement the simulations, are available with this paper at the Biometrics website on Oxford Academic. [file ujae152_supplemental_files.zip › SimulationCode_Norwood_etal_R1/Submission_Code/estimators.R]

## ---------------------------------------------------------------------- ##
## estimators.R --------------------------------------------------------- ##
## Author: Peter Norwood, NCSU ------------------------------------------ ##
## Purpose: different estimators for SMART simulations ------------------ ##
## ---------------------------------------------------------------------- ##

## set working directory
#setwd("~~~~~~~~~~~~~~~~~~~~~~~~~")

## pimat
## Purpose: calcualte propensity scores given randomization probbailites
## parameter pi: vector of randomization probabilites
## return list: list of propensity scores given X22
pimat <- function(pi){
  
  # No need for lists here, will return the resulting matrices
  pimat.1 <- vector("list",8)
  pimat.0 <- vector("list",8)
  
  pimat.1[[1]] <- pi[,1]+pi[,2]; pimat.0[[1]] <- pi[,1]+pi[,4]
  pimat.1[[2]] <- pi[,1]+pi[,2]; pimat.0[[2]] <- pi[,2]+pi[,3]
  pimat.1[[3]] <- pi[,3]+pi[,4]; pimat.0[[3]] <- pi[,2]+pi[,3]
  pimat.1[[4]] <- pi[,3]+pi[,4]; pimat.0[[4]] <- pi[,1]+pi[,4]
  
  pimat.1[[5]] <- pi[,5]+pi[,6]; pimat.0[[5]] <- pi[,5]+pi[,8]
  pimat.1[[6]] <- pi[,5]+pi[,6]; pimat.0[[6]] <- pi[,6]+pi[,7]
  pimat.1[[7]] <- pi[,7]+pi[,8]; pimat.0[[7]] <- pi[,6]+pi[,7]
  pimat.1[[8]] <- pi[,7]+pi[,8]; pimat.0[[8]] <- pi[,5]+pi[,8]
  
  pimat.1 <- simplify2array(pimat.1)
  pimat.0 <- simplify2array(pimat.0)    
  
  return(list("pimat.1" = pimat.1,
              "pimat.0" = pimat.0) )
}

## value.ipw
## Purpose: ipw estimator
## param A1: vector of A1
## param R: vector of X22
## param A2: vector of A2
## param Y: vector of Y
## param pi: matrix of randomization probabilites to a regime
## param regimes: list of regimes
## return list: estimates, covariance matrix, and estimated expectations
value.ipw <- function(A1,R,A2,Y,pi,regimes){
  
  # Sample size at this time
  n <- length(Y)
  
  #  Storage for components of estimators and cov matrix
  Cd <- vector("list",8)
  pimat.1 <- vector("list",8)
  pimat.0 <- vector("list",8)
  P <- vector("list",8)
  V <- NULL
  
  # Also estimate the expectations needed for the weighted estimator
  # using the current data and save them for use later
  
  Eest1 <- NULL
  Eest0 <- NULL
  
  # Vector of estimating functions for each subject are columns of M
  # Also get derivatives of M with respect to V 
  M <- matrix(0,8,n)
  dMdV <- matrix(0,8,n)
  
  #  Get the functions of the pis for the denominators for each
  #  regime; these are based on the randomization probabilities that
  #  were used when the subjects entered the trial
  pimat.1[[1]] <- pi[,1]+pi[,2]; pimat.0[[1]] <- pi[,1]+pi[,4]
  pimat.1[[2]] <- pi[,1]+pi[,2]; pimat.0[[2]] <- pi[,2]+pi[,3]
  pimat.1[[3]] <- pi[,3]+pi[,4]; pimat.0[[3]] <- pi[,2]+pi[,3]
  pimat.1[[4]] <- pi[,3]+pi[,4]; pimat.0[[4]] <- pi[,1]+pi[,4]
  
  pimat.1[[5]] <- pi[,5]+pi[,6]; pimat.0[[5]] <- pi[,5]+pi[,8]
  pimat.1[[6]] <- pi[,5]+pi[,6]; pimat.0[[6]] <- pi[,6]+pi[,7]
  pimat.1[[7]] <- pi[,7]+pi[,8]; pimat.0[[7]] <- pi[,6]+pi[,7]
  pimat.1[[8]] <- pi[,7]+pi[,8]; pimat.0[[8]] <- pi[,5]+pi[,8]
  
  #  Compute and store the consistency indicators and denominator
  #  components for each embedded regime and calculate the value
  #  estimates and pieces of covariance matrix
  for (l in 1:8){
    
    regime <- regimes[[l]]
    Cd[[l]] <- as.numeric( (A1==regime[1])*( (A2==regime[2])*R + (A2==regime[3])*(1-R) ) )
    P[[l]] <- pimat.1[[l]]*R + pimat.0[[l]]*(1-R)
    thisV <- sum(Cd[[l]]*Y/P[[l]])/sum(Cd[[l]]/P[[l]])
    
    #  Estimate the value for this regime
    V <- c(V,thisV)
    
    #  Pieces of covariance matrix
    M[l,] <- Cd[[l]]*(Y-V[l])/P[[l]]
    dMdV[l,] <- -Cd[[l]]/P[[l]]
    
    #  Estimates of expectations to be saved for revised estimator
    #  weights
    Cd1 <- as.numeric( (A1==regime[1])*(A2==regime[2])*R  )
    Cd0 <- as.numeric( (A1==regime[1])*(A2==regime[3])*(1-R) )
    P1 <- pimat.1[[l]]
    P0 <- pimat.0[[l]]
    Eest1 <- c( Eest1,mean(Cd1*(Y-thisV)^2/P1) )
    Eest0 <- c( Eest0,mean(Cd0*(Y-thisV)^2/P0) )
    
  }
  
  # "Meat" of the sandwich -- sum_{i=1}^n M_i M_i^T
  M.list <- lapply(seq_len(n),function(j) M[,j])
  cct <- function(u){ u%*%t(u) }
  Del <- Reduce('+',lapply(M.list,cct)) # 8 x 8 matrix
  
  #  "Bread" of the sandwich
  A <- apply(dMdV,1,sum)
  Ainv <- diag(1/A)  # 8 x 8 diagonal matrix
  
  #  Assemble covariance matrix
  covmat <- Ainv%*%Del%*%Ainv
  
  #  Return estimates, covariance matrix, and estimated expectations
  return( list("Cd" = Cd,
               "P" = P,
               "V" = V,
               "covmat" = covmat,
               "Eest1" = Eest1,
               "Eest0" = Eest0) )
}


## value.weighted
## Purpose: wipw estimator
## param A1: vector of A1
## param R: vector of X22
## param A2: vector of A2
## param Y: vector of Y
## param pi: matrix of randomization probabilites to a regime
## param regimes: list of regimes
## param wt: weights for the regimes
## return list: estimates, covariance matrix, and estimated expectations
value.weighted <- function(A1,R,A2,Y,pi,regimes,wt){
  
  # Sample size at this time
  n <- length(Y)
  
  #  Storage for components of estimators and cov matrix
  Cd1 <- vector("list",8)
  Cd0 <- vector("list",8)
  pimat.1 <- vector("list",8)
  pimat.0 <- vector("list",8)
  pi1 <- vector("list",8)
  P1 <- vector("list",8)
  P0 <- vector("list",8)
  V <- NULL
  
  # Vector of estimating functions for each subject are columns of M
  M <- matrix(0,8,n)
  dMdV <- matrix(0,8,n)
  
  #  Get the functions of the pis for the denominators for each
  #  regime; these are based on the randomization probabilities that
  #  were used when the subjects entered the trial
  pimat.1[[1]] <- pi[,1]+pi[,2]; pimat.0[[1]] <- pi[,1]+pi[,4]
  pimat.1[[2]] <- pi[,1]+pi[,2]; pimat.0[[2]] <- pi[,2]+pi[,3]
  pimat.1[[3]] <- pi[,3]+pi[,4]; pimat.0[[3]] <- pi[,2]+pi[,3]
  pimat.1[[4]] <- pi[,3]+pi[,4]; pimat.0[[4]] <- pi[,1]+pi[,4]
  
  pimat.1[[5]] <- pi[,5]+pi[,6]; pimat.0[[5]] <- pi[,5]+pi[,8]
  pimat.1[[6]] <- pi[,5]+pi[,6]; pimat.0[[6]] <- pi[,6]+pi[,7]
  pimat.1[[7]] <- pi[,7]+pi[,8]; pimat.0[[7]] <- pi[,6]+pi[,7]
  pimat.1[[8]] <- pi[,7]+pi[,8]; pimat.0[[8]] <- pi[,5]+pi[,8]
  
  #  Compute and store the consistency indicators and denominator
  #  components for each embedded regime and calculate the value
  #  estimates and pieces of covariance matrix
  for (l in 1:8){
    
    regime <- regimes[[l]]
    Cd1[[l]] <- as.numeric( (A1==regime[1])*(A2==regime[2])*R  )
    Cd0[[l]] <- as.numeric( (A1==regime[1])*(A2==regime[3])*(1-R) ) 
    P1[[l]] <- pimat.1[[l]]
    P0[[l]] <- pimat.0[[l]]
    
    Cd <- Cd1[[l]]+Cd0[[l]]
    P <- P1[[l]]*R+P0[[l]]*(1-R)
    
    #  Estimate the value for this regime
    V <- c(V, sum(Cd*Y*wt[,l]/P)/sum(Cd*wt[,l]/P))
    
    #  Pieces of covariance matrix
    M[l,] <- wt[,l]*Cd*(Y-V[l])/P
    dMdV[l,] <- -wt[,l]*Cd/P
    
  }
  
  # "Meat" of the sandwich -- sum_{i=1}^n M_i M_i^T
  M.list <- lapply(seq_len(n),function(j) M[,j])
  cct <- function(u){ u%*%t(u) }
  Del <- Reduce('+',lapply(M.list,cct)) # 8 x 8 matrix
  
  #  "Bread" of the sandwich
  A <- apply(dMdV,1,sum)
  Ainv <- diag(1/A)  # 8 x 8 diagonal matrix
  
  #  Assemble covariance matrix
  covmat <- Ainv%*%Del%*%Ainv
  #covmat <- n*Ainv%*%Ainv   
  
  #  Return estimates and covariance matrix
  return( list("V" = V,
               "covmat" = covmat) )
}


## Q2.func
## Purpose: model for Q2
## param dat: dataset
## return: lm object for Q2
Q2.func <- function(dat){
  
  Q2 <- lm(Y~X1+I(A1==1)+X21+I(A2==1)+I(A2==2)+I(A2==3)+I(A2==4),data=dat)
  #Q2 <- lm(Y~1,data=dat)
  
  #  Return the fit object
  return( list("Q2" = Q2) )
}

## Q1.func
## Purpose: model for Q1
## param dat: dataset
## param pseudo: psuedo outcomes
## return: lm object for Q1
Q1.func <- function(dat,pseudo){
  
  #  With the above linear models, Q1 is linear
  Q1 <- lm(pseudo ~ X1*I(A1==1),data=dat)
  
  #Q1 <- lm(pseudo ~ 1,data=dat)
  
  #  Return the object 
  return(list("Q1" = Q1) )
}

## Q.fits
## Purpose: Given a set of data and the regimes, estimate the Q functions by backward algorithm
## param dat: dataset
## param regimes: list of regimes
## return list: list of Q1,Q2 for each regime
Q.fits <- function(dat,regimes){
  
  # Data
  Y <- dat$Y
  R <- dat$X22
  A1 <- dat$A1 
  A2 <- dat$A2
  
  #  Storage
  Q1fits <- vector("list",8)
  
  #  Fit the second stage Q functions for R=0 and R=1 -- these fits
  #  are the same for all regimes; what you plug into them is
  #  different for each regime below
  
  Q2fit <- Q2.func(dat)$Q2
  
  #  Now get the stage 1 Q functions for each regime
  for (l in 1:8){
    
    regime <- regimes[[l]]
    
    #  Get pseudo values -- replace the actual A2 with the A2 that
    #  would be dictated by an individual's history for this
    #  regime. For those consistent with A1 for this regime, it is
    #  just the treatment this regime assigns for their response
    #  status; for those not consistent with A1, pick the A2
    #  treatment that is consistent with their response status
    #  (see Remark (ii) on p. 216 of the book regarding redundant
    #  representation of regimes).  In cases where there is only
    #  one treatment option (responders not randomized), instead
    #  you can just carry back the actual Y as the pseudo value,
    #  which I do in the last statement (see Remark (iv) on
    #  p. 218).
    newdat <- dat
    newdat$A2 <- R*regime[2]+(1-R)*regime[3] 
    pseudo <- predict.lm(Q2fit,newdata=newdat,type="response")
    resp <- (R==1)
    pseudo[resp] <- Y[resp] ##  Carry back Y for responders 
    
    #  Now get the fit of the Q1 model for this regime and save it
    #  for construction of weights
    Q1 <- Q1.func(dat,pseudo)$Q1
    Q1fits[[l]] <- Q1
    
  }
  
  #  Return the fit objects
  
  return( list("Q1fits" = Q1fits,
               "Q2fit" = Q2fit) )
}


##  Q.pred
## Purpose: Given fitted Q models based on past data, form predicted values
## for a new set of subjects
## param data: the data set for which you
## param regimes: list of regimes
## param Q1fits: list of Q1fits
## param Q2fits: Q2 fits
## return list: Q1,Q2 predictions for dat
Q.pred <- function(dat,regimes,Q1fits,Q2fit){
  
  # Data
  R <- dat$X22
  
  #  Storage
  Q2pred <- vector("list",8)
  Q1pred <- vector("list",8)
  
  for (l in 1:8){
    
    regime <- regimes[[l]]
    
    #  Fitted Q functions evaluated at this regime for each individual
    newdat <- dat
    newdat$A1 <- regime[1]
    newdat$A2 <- R*regime[2]+(1-R)*regime[3]
    Q2pred[[l]] <- predict.lm(Q2fit,newdata=newdat,type="response")
    Q1pred[[l]] <- predict.lm(Q1fits[[l]],newdata=newdat,type="response")
    
  }
  
  #  Return the predicted values for each regime
  return( list("Q1pred" = Q1pred,
               "Q2pred" = Q2pred) )
}


## value.aipw
## Purpose: aipw estimator
## param A1: vector of A1
## param R: vector of X22
## param A2: vector of A2
## param Y: vector of Y
## param pi: matrix of randomization probabilites to a regime
## param regimes: list of regimes
## return list: estimates, covariance matrix, and estimated expectations
value.aipw <- function(dat,pi,regimes,Q1,Q2){
  
  # Data
  Y <- dat$Y
  R <- dat$X22
  A1 <- dat$A1 
  A2 <- dat$A2
  
  # Sample size at this time
  n <- length(Y)
  
  #  Storage for components of estimators and cov matrix
  Cd <- vector("list",8)
  pimat.1 <- vector("list",8)
  pimat.0 <- vector("list",8)
  P <- vector("list",8)
  Q1fits <- vector("list",8)
  V <- NULL
  
  #  Also estimate the expectations needed for the weighted
  #  estimator using the current data and Q functions based on
  #  histories when the subjects entered and save them for use later
  
  EestYV <- NULL
  EestYQ1 <- NULL
  EestYQ2.0 <- NULL
  EestYQ2.1 <- NULL
  
  # Vector of estimating functions for each subject are columns of M
  # Also get derivatives of M with respect to V 
  M <- matrix(0,8,n)
  dMdV <- matrix(0,8,n)
  
  #  Get the functions of the pis for the denominators for each
  #  regime; these are based on the randomization probabilities that
  #  were used when the subjects entered the trial.  Note that
  #  pimat.1 is equal to what the notes call pi_d,1
  pimat.1[[1]] <- pi[,1]+pi[,2]; pimat.0[[1]] <- pi[,1]+pi[,4]
  pimat.1[[2]] <- pi[,1]+pi[,2]; pimat.0[[2]] <- pi[,2]+pi[,3]
  pimat.1[[3]] <- pi[,3]+pi[,4]; pimat.0[[3]] <- pi[,2]+pi[,3]
  pimat.1[[4]] <- pi[,3]+pi[,4]; pimat.0[[4]] <- pi[,1]+pi[,4]
  
  pimat.1[[5]] <- pi[,5]+pi[,6]; pimat.0[[5]] <- pi[,5]+pi[,8]
  pimat.1[[6]] <- pi[,5]+pi[,6]; pimat.0[[6]] <- pi[,6]+pi[,7]
  pimat.1[[7]] <- pi[,7]+pi[,8]; pimat.0[[7]] <- pi[,6]+pi[,7]
  pimat.1[[8]] <- pi[,7]+pi[,8]; pimat.0[[8]] <- pi[,5]+pi[,8]
  
  #  Compute and store the consistency indicators and denominator
  #  components for each embedded regime and calculate the value
  #  estimates and pieces of covariance matrix
  for (l in 1:8){
    
    regime <- regimes[[l]]
    Cd[[l]] <- as.numeric( (A1==regime[1])*( (A2==regime[2])*R + (A2==regime[3])*(1-R) ) )
    P[[l]] <- pimat.1[[l]]*R + pimat.0[[l]]*(1-R)
    
    #  IPW piece
    thisV.1 <-(Cd[[l]]*Y)/P[[l]]
    
    #  Augmentation terms
    #thisV.2 <- ((as.numeric(A1==regime[1])-pimat.1[[l]])/pimat.1[[l]])*Q1[[l]]
    Cd1 <- as.numeric(A1==regime[1])
    pid1 <- rowSums(pi[,1:4])*as.numeric(l<5) + rowSums(pi[,5:8])*as.numeric(l>4)  
    thisV.2 <- (1-Cd1/pid1)*Q1[[l]]
    
    #thisV.3 <- (Cd[[l]]/P[[l]]-as.numeric(A1==regime[1])/pimat.1[[l]])*Q2[[l]]
    thisV.3 <- (Cd1/pid1-Cd[[l]]/P[[l]])*Q2[[l]]
    
    
    #  Estimate the value for this regime and save
    inflpiece <- thisV.1+thisV.2+thisV.3
    thisV <- mean(inflpiece)
    V <- c(V,thisV)
    
    #  Pieces of covariance matrix - we already have the influence
    #  function, which depends on V only through the "-V" in the
    #  estimating function.  Thus, the partial derivative = -1
    M[l,] <- inflpiece-V[l]
    dMdV[l,] <- -1
    
    #  IPW Estimates of expectations to be saved for revised
    #  estimator weights
    P1 <- pimat.1[[l]]
    P0 <- pimat.0[[l]]
    Cd1 <- as.numeric( (A1==regime[1])*(A2==regime[2])*R  )
    Cd0 <- as.numeric( (A1==regime[1])*(A2==regime[3])*(1-R) )
    
    EestYV <- c( EestYV,mean( Cd[[l]]*(Y-thisV)^2/P[[l]] ) )
    EestYQ1 <- c( EestYQ1,mean( Cd[[l]]*(Y-Q1[[l]])^2/P[[l]] ) )
    EestYQ2.1 <- c( EestYQ2.1,mean( Cd1*(Y-Q2[[l]])^2/P1 ) )
    EestYQ2.0 <- c( EestYQ2.0,mean( Cd0*(Y-Q2[[l]])^2/P0 ) )
    
  }
  
  # "Meat" of the sandwich -- sum_{i=1}^n M_i M_i^T
  M.list <- lapply(seq_len(n),function(j) M[,j])
  cct <- function(u){ u%*%t(u) }
  Del <- Reduce('+',lapply(M.list,cct)) # 4 x 4 matrix
  
  #  "Bread" of the sandwich
  A <- apply(dMdV,1,sum)
  Ainv <- diag(1/A)  # 4 x 4 diagonal matrix
  
  #  Assemble covariance matrix
  covmat <- Ainv%*%Del%*%Ainv
  
  #  Return estimates, covariance matrix, and estimated expectations
  return( list("Cd" = Cd,
               "P" = P,
               "V" = V,
               "covmat" = covmat,
               "EestYV" = EestYV,
               "EestYQ1" = EestYQ1,
               "EestYQ2.0" = EestYQ2.0,
               "EestYQ2.1" = EestYQ2.1) )
}

## value.weighted.aipw
## Purpose: waipw estimator
## param A1: vector of A1
## param R: vector of X22
## param A2: vector of A2
## param Y: vector of Y
## param pi: matrix of randomization probabilites to a regime
## param regimes: list of regimes
## param wt: weights for the regimes
## return list: estimates, covariance matrix, and estimated expectations
value.weighted.aipw <- function(dat,pi,regimes,Q1,Q2,wt){
  
  # Data
  Y <- dat$Y
  R <- dat$X22
  A1 <- dat$A1 
  A2 <- dat$A2
  
  # Sample size at this time
  n <- length(Y)
  
  #  Storage for components of estimators and cov matrix
  Cd <- vector("list",8)
  pimat.1 <- vector("list",8)
  pimat.0 <- vector("list",8)
  P <- vector("list",8)
  V <- NULL
  
  # Vector of estimating functions for each subject are columns of M
  # Also get derivatives of M with respect to V 
  M <- matrix(0,8,n)
  dMdV <- matrix(0,8,n)
  
  #  Get the functions of the pis for the denominators for each
  #  regime; these are based on the randomization probabilities that
  #  were used when the subjects entered the trial.  Note that
  #  pimat.1 is equal to what the notes call pi_d,1
  pimat.1[[1]] <- pi[,1]+pi[,2]; pimat.0[[1]] <- pi[,1]+pi[,4]
  pimat.1[[2]] <- pi[,1]+pi[,2]; pimat.0[[2]] <- pi[,2]+pi[,3]
  pimat.1[[3]] <- pi[,3]+pi[,4]; pimat.0[[3]] <- pi[,2]+pi[,3]
  pimat.1[[4]] <- pi[,3]+pi[,4]; pimat.0[[4]] <- pi[,1]+pi[,4]
  
  pimat.1[[5]] <- pi[,5]+pi[,6]; pimat.0[[5]] <- pi[,5]+pi[,8]
  pimat.1[[6]] <- pi[,5]+pi[,6]; pimat.0[[6]] <- pi[,6]+pi[,7]
  pimat.1[[7]] <- pi[,7]+pi[,8]; pimat.0[[7]] <- pi[,6]+pi[,7]
  pimat.1[[8]] <- pi[,7]+pi[,8]; pimat.0[[8]] <- pi[,5]+pi[,8]
  
  #  Compute and store the consistency indicators and denominator
  #  components for each embedded regime and calculate the value
  #  estimates and pieces of covariance matrix
  for (l in 1:8){
    
    regime <- regimes[[l]]
    Cd[[l]] <- as.numeric( (A1==regime[1])*( (A2==regime[2])*R + (A2==regime[3])*(1-R) ) )
    P[[l]] <- pimat.1[[l]]*R + pimat.0[[l]]*(1-R)
    
    
    #  IPW piece
    thisV.1 <-wt[,l]*(Cd[[l]]*Y)/P[[l]]
    
    #  Augmentation terms
    #thisV.2 <- ((as.numeric(A1==regime[1])-pimat.1[[l]])/pimat.1[[l]])*Q1[[l]]
    Cd1 <- as.numeric(A1==regime[1])
    pid1 <- rowSums(pi[,1:4])*as.numeric(l<5) + rowSums(pi[,5:8])*as.numeric(l>4)  
    thisV.2 <- wt[,l]*(1-Cd1/pid1)*Q1[[l]]
    
    #thisV.3 <- (Cd[[l]]/P[[l]]-as.numeric(A1==regime[1])/pimat.1[[l]])*Q2[[l]]
    thisV.3 <- wt[,l]*(Cd1/pid1-Cd[[l]]/P[[l]])*Q2[[l]]

    
    inflpiece <- thisV.1+thisV.2+thisV.3
    thisV <- sum(inflpiece)/sum(wt[,l])
    V <- c(V,thisV)
    
    #  Pieces of covariance matrix - we already have the influence
    #  function, which depends on V only through the "-V" in the
    #  estimating function.  Thus, the partial derivative = -1
    M[l,] <- inflpiece-wt[,l]*V[l]
    dMdV[l,] <- -wt[,l]
    
  }
  
  # "Meat" of the sandwich -- sum_{i=1}^n M_i M_i^T
  M.list <- lapply(seq_len(n),function(j) M[,j])
  cct <- function(u){ u%*%t(u) }
  Del <- Reduce('+',lapply(M.list,cct)) # 4 x 4 matrix
  
  #  "Bread" of the sandwich
  A <- apply(dMdV,1,sum)
  Ainv <- diag(1/A)  # 4 x 4 diagonal matrix
  
  #  Assemble covariance matrix
  covmat <- Ainv%*%Del%*%Ainv
  
  #  Return estimates, covariance matrix, and estimated expectations
  return( list("V" = V,
               "covmat" = covmat) )
}


## aipw_pimat
## Purpose: create propensity scores for aipw estimator (includes based on response)
## param pi: matrix of randomization probabilites
## return list: list of propensity scores
aipw_pimat <- function(pi){
  
  # No need for lists here, will return the resulting matrices, but
  # this is the legacy code
  pid1 <- vector("list",8)
  pid2.0 <- vector("list",8)
  pid2.1 <- vector("list",8)
  
  
  pid1[[1]] <- pi[,1]+pi[,2]+pi[,3]+pi[,4]; pid2.1[[1]] <- (pi[,1]+pi[,2])/pid1[[1]]; pid2.0[[1]] <- (pi[,1]+pi[,4])/pid1[[1]]
  pid1[[2]] <- pi[,1]+pi[,2]+pi[,3]+pi[,4]; pid2.1[[2]] <- (pi[,1]+pi[,2])/pid1[[2]]; pid2.0[[2]] <- (pi[,2]+pi[,3])/pid1[[2]]
  pid1[[3]] <- pi[,1]+pi[,2]+pi[,3]+pi[,4]; pid2.1[[3]] <- (pi[,3]+pi[,4])/pid1[[3]]; pid2.0[[3]] <- (pi[,2]+pi[,3])/pid1[[3]]
  pid1[[4]] <- pi[,1]+pi[,2]+pi[,3]+pi[,4]; pid2.1[[4]] <- (pi[,3]+pi[,4])/pid1[[4]]; pid2.0[[4]] <- (pi[,1]+pi[,4])/pid1[[4]]
  
  pid1[[5]] <- pi[,5]+pi[,6]+pi[,7]+pi[,8]; pid2.1[[5]] <- (pi[,5]+pi[,6])/pid1[[5]]; pid2.0[[5]] <- (pi[,5]+pi[,8])/pid1[[5]]
  pid1[[6]] <- pi[,5]+pi[,6]+pi[,7]+pi[,8]; pid2.1[[6]] <- (pi[,5]+pi[,6])/pid1[[6]]; pid2.0[[6]] <- (pi[,6]+pi[,7])/pid1[[6]]
  pid1[[7]] <- pi[,5]+pi[,6]+pi[,7]+pi[,8]; pid2.1[[7]] <- (pi[,7]+pi[,8])/pid1[[7]]; pid2.0[[7]] <- (pi[,6]+pi[,7])/pid1[[7]]
  pid1[[8]] <- pi[,5]+pi[,6]+pi[,7]+pi[,8]; pid2.1[[8]] <- (pi[,7]+pi[,8])/pid1[[8]]; pid2.0[[8]] <- (pi[,5]+pi[,8])/pid1[[8]]
  
  
  
  pid1 <- simplify2array(pid1)
  pid2.0 <- simplify2array(pid2.0)    
  pid2.1 <- simplify2array(pid2.1)
  
  return(list("pid1" = pid1,
              "pid2.0" = pid2.0,
              "pid2.1" = pid2.1) )
}


## value.weighted.iaipw
## Purpose: wiaipw estimator
## param A1: vector of A1
## param R: vector of X22
## param A2: vector of A2
## param Y: vector of Y
## param pi: matrix of randomization probabilites to a regime
## param regimes: list of regimes
## param wt: weights for the regimes
## return list: estimates, covariance matrix, and estimated expectations
value.weighted.iaipw <- function(dat,pi,regimes,Q1,Q2,wt){
  
  # Data
  Y <- dat$Y
  R <- dat$X22
  A1 <- dat$A1 
  A2 <- dat$A2
  
  # Sample size at this time
  n <- nrow(dat)
  
  ## additional indicators
  ## have they started the trial
  gamma <- ifelse(is.na(A1),0,1)
  ## have they progressed to stage two
  stagetwo <- ifelse(is.na(A2),0,1)
  ## have they finished the trial
  delta <- ifelse(is.na(Y),0,1)
  
  #  Storage for components of estimators and cov matrix
  Cd <- vector("list",8)
  pimat.1 <- vector("list",8)
  pimat.0 <- vector("list",8)
  P <- vector("list",8)
  Q1fits <- vector("list",8)
  V <- NULL
  
  #  Also estimate the expectations needed for the weighted
  #  estimator using the current data and Q functions based on
  #  histories when the subjects entered and save them for use later
  EestYV <- NULL
  EestYQ1 <- NULL
  EestYQ2.0 <- NULL
  EestYQ2.1 <- NULL
  
  # Vector of estimating functions for each subject are columns of M
  # Also get derivatives of M with respect to V 
  M <- matrix(0,8,n)
  dMdV <- matrix(0,8,n)
  
  #  Get the functions of the pis for the denominators for each
  #  regime; these are based on the randomization probabilities that
  #  were used when the subjects entered the trial.  Note that
  #  pimat.1 is equal to what the notes call pi_d,1
  pimat.1[[1]] <- pi[,1]+pi[,2]; pimat.0[[1]] <- pi[,1]+pi[,4]
  pimat.1[[2]] <- pi[,1]+pi[,2]; pimat.0[[2]] <- pi[,2]+pi[,3]
  pimat.1[[3]] <- pi[,3]+pi[,4]; pimat.0[[3]] <- pi[,2]+pi[,3]
  pimat.1[[4]] <- pi[,3]+pi[,4]; pimat.0[[4]] <- pi[,1]+pi[,4]
  
  pimat.1[[5]] <- pi[,5]+pi[,6]; pimat.0[[5]] <- pi[,5]+pi[,8]
  pimat.1[[6]] <- pi[,5]+pi[,6]; pimat.0[[6]] <- pi[,6]+pi[,7]
  pimat.1[[7]] <- pi[,7]+pi[,8]; pimat.0[[7]] <- pi[,6]+pi[,7]
  pimat.1[[8]] <- pi[,7]+pi[,8]; pimat.0[[8]] <- pi[,5]+pi[,8]
  
  ## get nu_delta (p finished trial). nu_2 (p gotten a2), n_1 (p gotten a1)
  nu_delta <- sum(delta)/n
  nu_two <- sum(gamma*stagetwo)/n
  
  
  #  Compute and store the consistency indicators and denominator
  #  components for each embedded regime and calculate the value
  #  estimates and pieces of covariance matrix
  for (l in 1:8){
    
    regime <- regimes[[l]]
    Cd[[l]] <- as.numeric( (A1==regime[1])*( (A2==regime[2])*R + (A2==regime[3])*(1-R) ) );
    #Cd[[l]] <- ifelse(is.na(Cd[[l]]),0,is.na(Cd[[l]]))
    P[[l]] <- pimat.1[[l]]*R + pimat.0[[l]]*(1-R)
    
    #  IPW piece
    thisV.1 <-wt[,l]*(delta*Cd[[l]]*Y)/(P[[l]]*nu_delta)
    
    #  Augmentation terms
    Cd1 <- as.numeric(A1==regime[1])
    pid1 <- rowSums(pi[,1:4])*as.numeric(l<5) + rowSums(pi[,5:8])*as.numeric(l>4)  
    thisV.2 <- wt[,l]*(1-(Cd1*stagetwo)/(pid1*nu_two))*Q1[[l]]
    
    thisV.3 <- wt[,l]*((Cd1*stagetwo)/(pid1*nu_two)- (delta*Cd[[l]])/(P[[l]]*nu_delta))*Q2[[l]]
    
    
    #  Estimate the value for this regime and save
    ## set missing to zero
    thisV.1 <- ifelse(is.na(thisV.1),0,thisV.1)
    thisV.2 <- ifelse(is.na(thisV.2),0,thisV.2)
    thisV.3 <- ifelse(is.na(thisV.3),0,thisV.3)
    
    inflpiece <- gamma*(thisV.1+thisV.2+thisV.3)
    thisV <- mean(inflpiece)
    V <- c(V,thisV)
    
    #  Pieces of covariance matrix - we already have the influence
    #  function, which depends on V only through the "-V" in the
    #  estimating function.  Thus, the partial derivative = -1
    M[l,] <- inflpiece-wt[,l]*V[l]
    dMdV[l,] <- -wt[,l]
    
    #  IPW Estimates of expectations to be saved for revised
    #  estimator weights
    P1 <- pimat.1[[l]]
    P0 <- pimat.0[[l]]
    Cd1 <- as.numeric( (A1==regime[1])*(A2==regime[2])*R  )
    Cd0 <- as.numeric( (A1==regime[1])*(A2==regime[3])*(1-R) )
    
    EestYV <- c( EestYV,mean( Cd[[l]]*(Y-thisV)^2/P[[l]] ) )
    EestYQ1 <- c( EestYQ1,mean( Cd[[l]]*(Y-Q1[[l]])^2/P[[l]] ) )
    EestYQ2.1 <- c( EestYQ2.1,mean( Cd1*(Y-Q2[[l]])^2/P1 ) )
    EestYQ2.0 <- c( EestYQ2.0,mean( Cd0*(Y-Q2[[l]])^2/P0 ) )
    
  }
  
  # "Meat" of the sandwich -- sum_{i=1}^n M_i M_i^T
  M.list <- lapply(seq_len(n),function(j) M[,j])
  cct <- function(u){ u%*%t(u) }
  Del <- Reduce('+',lapply(M.list,cct)) # 4 x 4 matrix
  
  #  "Bread" of the sandwich
  A <- apply(dMdV,1,sum)
  Ainv <- diag(1/A)  # 4 x 4 diagonal matrix
  
  #  Assemble covariance matrix
  covmat <- Ainv%*%Del%*%Ainv
  
  #  Return estimates, covariance matrix, and estimated expectations
  return( list("Cd" = Cd,
               "P" = P,
               "V" = V,
               "covmat" = covmat,
               "EestYV" = EestYV,
               "EestYQ1" = EestYQ1,
               "EestYQ2.0" = EestYQ2.0,
               "EestYQ2.1" = EestYQ2.1) )
}


## value.iaipw
## Purpose: iaipw estimator
## param A1: vector of A1
## param R: vector of X22
## param A2: vector of A2
## param Y: vector of Y
## param pi: matrix of randomization probabilites to a regime
## param regimes: list of regimes
## return list: estimates, covariance matrix, and estimated expectations
value.iaipw <- function(dat,pi,regimes,Q1,Q2){
  
  # Data
  Y <- dat$Y
  R <- dat$X22
  A1 <- dat$A1 
  A2 <- dat$A2
  
  # Sample size at this time
  n <- nrow(dat)
  
  ## additional indicators
  ## have they started the trial
  gamma <- ifelse(is.na(A1),0,1)
  ## have they progressed to stage two
  stagetwo <- ifelse(is.na(A2),0,1)
  ## have they finished the trial
  delta <- ifelse(is.na(Y),0,1)
  
  #  Storage for components of estimators and cov matrix
  Cd <- vector("list",8)
  pimat.1 <- vector("list",8)
  pimat.0 <- vector("list",8)
  P <- vector("list",8)
  Q1fits <- vector("list",8)
  V <- NULL
  
  #  Also estimate the expectations needed for the weighted
  #  estimator using the current data and Q functions based on
  #  histories when the subjects entered and save them for use later
  EestYV <- NULL
  EestYQ1 <- NULL
  EestYQ2.0 <- NULL
  EestYQ2.1 <- NULL
  
  # Vector of estimating functions for each subject are columns of M
  # Also get derivatives of M with respect to V 
  M <- matrix(0,8,n)
  dMdV <- matrix(0,8,n)
  
  #  Get the functions of the pis for the denominators for each
  #  regime; these are based on the randomization probabilities that
  #  were used when the subjects entered the trial.  Note that
  #  pimat.1 is equal to what the notes call pi_d,1
  pimat.1[[1]] <- pi[,1]+pi[,2]; pimat.0[[1]] <- pi[,1]+pi[,4]
  pimat.1[[2]] <- pi[,1]+pi[,2]; pimat.0[[2]] <- pi[,2]+pi[,3]
  pimat.1[[3]] <- pi[,3]+pi[,4]; pimat.0[[3]] <- pi[,2]+pi[,3]
  pimat.1[[4]] <- pi[,3]+pi[,4]; pimat.0[[4]] <- pi[,1]+pi[,4]
  
  pimat.1[[5]] <- pi[,5]+pi[,6]; pimat.0[[5]] <- pi[,5]+pi[,8]
  pimat.1[[6]] <- pi[,5]+pi[,6]; pimat.0[[6]] <- pi[,6]+pi[,7]
  pimat.1[[7]] <- pi[,7]+pi[,8]; pimat.0[[7]] <- pi[,6]+pi[,7]
  pimat.1[[8]] <- pi[,7]+pi[,8]; pimat.0[[8]] <- pi[,5]+pi[,8]
  
  ## get nu_delta (p finished trial). nu_2 (p gotten a2), n_1 (p gotten a1)
  nu_delta <- sum(delta)/n
  nu_two <- sum(gamma*stagetwo)/n
  
  
  #  Compute and store the consistency indicators and denominator
  #  components for each embedded regime and calculate the value
  #  estimates and pieces of covariance matrix
  for (l in 1:8){
    
    regime <- regimes[[l]]
    Cd[[l]] <- as.numeric( (A1==regime[1])*( (A2==regime[2])*R + (A2==regime[3])*(1-R) ) );
    #Cd[[l]] <- ifelse(is.na(Cd[[l]]),0,is.na(Cd[[l]]))
    P[[l]] <- pimat.1[[l]]*R + pimat.0[[l]]*(1-R)
    
    #  IPW piece
    thisV.1 <-(delta*Cd[[l]]*Y)/(P[[l]]*nu_delta)
    
    #  Augmentation terms
    Cd1 <- as.numeric(A1==regime[1])
    pid1 <- rowSums(pi[,1:4])*as.numeric(l<5) + rowSums(pi[,5:8])*as.numeric(l>4)  
    thisV.2 <- (1-(Cd1*stagetwo)/(pid1*nu_two))*Q1[[l]]
    
    thisV.3 <- ((Cd1*stagetwo)/(pid1*nu_two)- (delta*Cd[[l]])/(P[[l]]*nu_delta))*Q2[[l]]
    
    
    #  Estimate the value for this regime and save
    ## set missing to zero
    thisV.1 <- ifelse(is.na(thisV.1),0,thisV.1)
    thisV.2 <- ifelse(is.na(thisV.2),0,thisV.2)
    thisV.3 <- ifelse(is.na(thisV.3),0,thisV.3)
    
    inflpiece <- gamma*(thisV.1+thisV.2+thisV.3)
    thisV <- mean(inflpiece)
    V <- c(V,thisV)
    
    #  Pieces of covariance matrix - we already have the influence
    #  function, which depends on V only through the "-V" in the
    #  estimating function.  Thus, the partial derivative = -1
    M[l,] <- inflpiece-V[l]
    dMdV[l,] <- -1
    
    #  IPW Estimates of expectations to be saved for revised
    #  estimator weights
    P1 <- pimat.1[[l]]
    P0 <- pimat.0[[l]]
    Cd1 <- as.numeric( (A1==regime[1])*(A2==regime[2])*R  )
    Cd0 <- as.numeric( (A1==regime[1])*(A2==regime[3])*(1-R) )
    
    EestYV <- c( EestYV,mean( Cd[[l]]*(Y-thisV)^2/P[[l]] ) )
    EestYQ1 <- c( EestYQ1,mean( Cd[[l]]*(Y-Q1[[l]])^2/P[[l]] ) )
    EestYQ2.1 <- c( EestYQ2.1,mean( Cd1*(Y-Q2[[l]])^2/P1 ) )
    EestYQ2.0 <- c( EestYQ2.0,mean( Cd0*(Y-Q2[[l]])^2/P0 ) )
    
  }
  
  # "Meat" of the sandwich -- sum_{i=1}^n M_i M_i^T
  M.list <- lapply(seq_len(n),function(j) M[,j])
  cct <- function(u){ u%*%t(u) }
  Del <- Reduce('+',lapply(M.list,cct)) # 4 x 4 matrix
  
  #  "Bread" of the sandwich
  A <- apply(dMdV,1,sum)
  Ainv <- diag(1/A)  # 4 x 4 diagonal matrix
  
  #  Assemble covariance matrix
  covmat <- Ainv%*%Del%*%Ainv
  
  #  Return estimates, covariance matrix, and estimated expectations
  return( list("Cd" = Cd,
               "P" = P,
               "V" = V,
               "covmat" = covmat,
               "EestYV" = EestYV,
               "EestYQ1" = EestYQ1,
               "EestYQ2.0" = EestYQ2.0,
               "EestYQ2.1" = EestYQ2.1) )
}
