# Supplementary material for: Adaptive randomization methods for sequential multiple assignment randomized trials (smarts) via thompson sampling
Source: Biometrics. 2024 Dec 16;80(4):ujae152. doi: 10.1093/biomtc/ujae152 (PMC11647911; doi:10.1093/biomtc/ujae152)
Supplement: ujae152_Supplemental_Files — Web Appendices A–C, referenced in Sections 3–5, and code to implement the simulations, are available with this paper at the Biometrics website on Oxford Academic. [file ujae152_supplemental_files.zip › SimulationCode_Norwood_etal_R1/Submission_Code/funcs.R]

## ---------------------------------------------------------------------- ##
## funcs.R -------------------------------------------------------------- ##
## Author: Peter Norwood, NCSU ------------------------------------------ ##
## Purpose: general functions used for many other scripts --------------- ##
## ---------------------------------------------------------------------- ##

## set working directory 
#setwd("C:/Users/peter/Dropbox/ISPY/SMART Thompson Sampling/SMART_Thompson/simulation_one")
## load libraries
library(tidyverse)
library(MASS,exclude="select")

## random_X2
## Purpose: generate response after the first step
## param alpha: mean vector for alpha0 + alpha1*X0 + alpha2*I(A_1=1)
## param X1: baseline pain score
## param A1: first-stage treatment
## return X2: response at stage one
random_X2 <- function(alpha,X1,A1,sigma_X2){
  mean_vec <- alpha[1] + alpha[2]*X1 + alpha[3]*A1
  X1 <- rnorm(1,mean_vec,sigma_X2)
  return(X1)
}

## vectorize random_X1
random_X2 <- Vectorize(random_X2,vectorize.args = c("X1","A1"))

## random_Y
## Purpose: generate outcome (Y) from the SMART
## param beta: mean vector
## param X1: baseline pain score
## param A1: first-stage treatment
## param X2: first-stage response
## param A2: second-stage treatment
## param sigma_Y: residual error eps ~ N(0,sigma^2)
## return Y: random outcome
random_Y <- function(beta,X1,A1,X2,A2,sigma_Y){
  
  mean_vec <- beta[1] + 
    beta[2]*X1 +
    beta[3]*as.numeric(A1==1) +
    beta[4]*X2 +
    beta[5]*as.numeric(A2==1) +
    beta[6]*as.numeric(A2==2) +
    beta[7]*as.numeric(A2==3) +
    beta[8]*as.numeric(A2==4)
  
  Y <- rnorm(1,mean_vec,sigma_Y)
  return(Y)
  
}

## vectorize outcome
random_Y <- Vectorize(random_Y,vectorize.args = c("X1","A1","X2","A2"))


## treat_A1 
## Purpose: give treatment A1 consistent with regimes
## param regime: regime to base treatment on
## return A1: treatment
treat_A1 <- function(regime){
  
  if(regime %in% c(1,2,3,4)){
    A1 <- 0
  }else{
    A1 <- 1
  }
  return(A1)
}

## vectorize treat_A1
treat_A1 <- Vectorize(treat_A1)

## treat_A2
## Purpose: give treatment A2 consistent with regimes
## param regime: regime to base treatment on
## param R: response at stage one
## return A2: treatment
treat_A2 <- function(regime,R){
  
  ## regime 1
  if(regime==1){
    
    if(R==1){A2 <- 0}
    else{A2 <- 1}
    
    ## regime 2
  }else if(regime==2){
    
    if(R==1){A2 <- 0}
    else{A2 <- 2}
    
    ## regime 3
  }else if(regime==3){
    
    if(R==1){A2 <- 1}
    else{A2 <- 2}
    
    ## regime 4 
  }else if(regime==4){
    
    A2 <- 1
    
    ## regime 5
  }else if(regime==5){
    
    if(R==1){A2 <- 3}
    else{A2 <- 4}
    
    ## regime 6
  }else if(regime==6){
    
    if(R==1){A2 <- 3}
    else{A2 <- 2}
    
    ## regime 7
  }else if(regime==7){
    
    if(R==1){A2 <- 4}
    else{A2 <- 2}
    
    ## regime 8
  }else{
    
    A2 <- 4
    
  }
  
  return(A2)
}

## vectorize treat_A2
treat_A2 <- Vectorize(treat_A2)


## thompson
## Purpose: calculate thompson sampling probabilities
## param mean: mean vector
## param cov: covariance matrix
## param B: number of samples to take from confidence distribution
## param max: TRUE if we are maximizing the outcome, FALSE if we are minimizing
## param clip: clipping constant
## return pi_hat: vector of randomization probabilites
thompson <- function(mean,cov,psi,B=500,max=TRUE,clip){
  
  ## generate samples
  samples <- mvrnorm(n=B,mu=mean,Sigma=cov)
  
  optimals <- rep(0,length(mean))
  for(i in 1:B){
    if(max){
      optimals[which.max(samples[i,])] <- optimals[which.max(samples[i,])]+1
    }
    else{
      optimals[which.min(samples[i,])] <- optimals[which.min(samples[i,])]+1
    }
  }
  
  ## raw randomization probabilites
  rho_hat <- optimals/B
  
  
  ## dampen and clip
  pi_hat <- ifelse(rho_hat<clip,clip,rho_hat)
  pi_hat <- (pi_hat**psi)/sum(pi_hat**psi)
  
  
  return(pi_hat)
  
}

## pi_indy
## Purpose: calculate propensity scores given randomization-to-regime probabilites.
## param pi_A1: P(A1=1)
## param pi_A2_s1: P(A2=d2 | (a1,x22)=(0,0))
## param pi_A2_s2: P(A2=d2 | (a1,x22)=(0,1))
## param pi_A2_s3: P(A2=d2 | (a1,x22)=(1,0))
## param pi_A2_s4: P(A2=d2 | (a1,x22)=(1,1))
## return pi_indy: list of propensity scores
pi_indy <- function(pi_A1,
                    pi_A2_s1,
                    pi_A2_s2,
                    pi_A2_s3,
                    pi_A2_s4){
  
  ## description of stage 1 probabilites
  ## pi_A1 = P(A1=1)
  
  ## description of stage 2 probabilites
  ## pi_A2_s1 = P(A2=d2 | (a1,x22)=(0,0))
  ## pi_A2_s2 = P(A2=d2 | (a1,x22)=(0,1))
  ## pi_A2_s3 = P(A2=d2 | (a1,x22)=(1,0))
  ## pi_A2_s4 = P(A2=d2 | (a1,x22)=(1,1))
  
  
  ## P(A1=d_1)
  pi_d1 <- c(rep(1-pi_A1,4),
             rep(pi_A1,4))
  
  ## P(A2=d_2 | R=1, A1=d_1)
  pi_d2_1 <- rep(0,8)
  pi_d2_1[1] <- (1-pi_A2_s2) ## P(A2=d2 | (a1,x22)=(0,1))
  pi_d2_1[2] <- (1-pi_A2_s2) ## P(A2=d2 | (a1,x22)=(0,1))
  pi_d2_1[3] <- (pi_A2_s2)   ## P(A2=d2 | (a1,x22)=(0,1))
  pi_d2_1[4] <- (pi_A2_s2)   ## P(A2=d2 | (a1,x22)=(0,1))
  pi_d2_1[5] <- (1-pi_A2_s4) ## P(A2=d2 | (a1,x22)=(1,1))
  pi_d2_1[6] <- (1-pi_A2_s4) ## P(A2=d2 | (a1,x22)=(1,1))
  pi_d2_1[7] <- (pi_A2_s4)   ## P(A2=d2 | (a1,x22)=(1,1))
  pi_d2_1[8] <- (pi_A2_s4)   ## P(A2=d2 | (a1,x22)=(1,1))
  
  ## P(A2=d_2 | R=0, A1=d_1)
  pi_d2_0 <- rep(0,8)
  pi_d2_0[1] <- (1-pi_A2_s1) ## P(A2=d2 | (a1,x22)=(0,0))
  pi_d2_0[2] <- (1-pi_A2_s1) ## P(A2=d2 | (a1,x22)=(0,0))
  pi_d2_0[3] <- (pi_A2_s1)   ## P(A2=d2 | (a1,x22)=(0,0))
  pi_d2_0[4] <- (pi_A2_s1)   ## P(A2=d2 | (a1,x22)=(0,0))
  pi_d2_0[5] <- (1-pi_A2_s3) ## P(A2=d2 | (a1,x22)=(1,0))
  pi_d2_0[6] <- (1-pi_A2_s3) ## P(A2=d2 | (a1,x22)=(1,0))
  pi_d2_0[7] <- (pi_A2_s3)   ## P(A2=d2 | (a1,x22)=(1,0))
  pi_d2_0[8] <- (pi_A2_s3)   ## P(A2=d2 | (a1,x22)=(1,0))
  
  
  ## save pi for this individual
  pi_indy_1 <- pi_d1*pi_d2_1
  pi_indy_0 <- pi_d1*pi_d2_0
  
  pi_indy <- list(pi_indy_d1=pi_d1,
                  pi_indy_d2_1=pi_d2_1,
                  pi_indy_d2_0=pi_d2_0,
                  pi_indy_1=pi_indy_1,
                  pi_indy_0=pi_indy_0)
  
  return(pi_indy)
  
}
