# Supplementary material for: Adaptive randomization methods for sequential multiple assignment randomized trials (smarts) via thompson sampling
Source: Biometrics. 2024 Dec 16;80(4):ujae152. doi: 10.1093/biomtc/ujae152 (PMC11647911; doi:10.1093/biomtc/ujae152)
Supplement: ujae152_Supplemental_Files — Web Appendices A–C, referenced in Sections 3–5, and code to implement the simulations, are available with this paper at the Biometrics website on Oxford Academic. [file ujae152_supplemental_files.zip › SimulationCode_Norwood_etal_R1/Submission_Code/qlearn_ar.R]

## ----------------------------------------------------------------------- ##
## qlearn_ar.R ----------------------------------------------------------- ##
## Author: Peter Norwood, NCSU ------------------------------------------- ##
## Purpose: SMART-AR based on qlearning and tracking --------------------- ## 
## adaptive weights for both the WIPW and WAIPW estimators --------------- ##
## ----------------------------------------------------------------------- ##

library(matrixStats)
library(tidyverse)

## set working directory 
#setwd("~~~~~~~~~~~~~~~~~~~~~~~~~~~~~")
source("funcs.R")
source("estimators_qlearn.R")

## pi_indy
## Purpose: calculate propensity scores based on randomization probabilities
## param pi_A2_s1: P(A2=d2 | (a1,x22)=(0,0))
## param pi_A2_s2: P(A2=d2 | (a1,x22)=(0,1))
## param pi_A2_s3: P(A2=d2 | (a1,x22)=(1,0))
## param pi_A2_s4: P(A2=d2 | (a1,x22)=(1,1))
pi_indy <- function(pi_A1,
                    pi_A2_s1,
                    pi_A2_s2,
                    pi_A2_s3,
                    pi_A2_s4){
  
  ## description of stage 1 probabilites
  ## pi_A1 = P(A1=1)
  
  ## description of stage 2 probabilites
  ## pi_A2_s1 = P(A2=d2 | (a1,x22)=(0,0))
  ## pi_A2_s2 = P(A2=d2 | (a1,x22)=(0,1))
  ## pi_A2_s3 = P(A2=d2 | (a1,x22)=(1,0))
  ## pi_A2_s4 = P(A2=d2 | (a1,x22)=(1,1))
  
  
  ## P(A1=d_1)
  pi_d1 <- c(rep(1-pi_A1,4),
             rep(pi_A1,4))
  
  ## P(A2=d_2 | R=1, A1=d_1)
  pi_d2_1 <- rep(0,8)
  pi_d2_1[1] <- (1-pi_A2_s2) ## P(A2=d2 | (a1,x22)=(0,1))
  pi_d2_1[2] <- (1-pi_A2_s2) ## P(A2=d2 | (a1,x22)=(0,1))
  pi_d2_1[3] <- (pi_A2_s2)   ## P(A2=d2 | (a1,x22)=(0,1))
  pi_d2_1[4] <- (pi_A2_s2)   ## P(A2=d2 | (a1,x22)=(0,1))
  pi_d2_1[5] <- (1-pi_A2_s4) ## P(A2=d2 | (a1,x22)=(1,1))
  pi_d2_1[6] <- (1-pi_A2_s4) ## P(A2=d2 | (a1,x22)=(1,1))
  pi_d2_1[7] <- (pi_A2_s4)   ## P(A2=d2 | (a1,x22)=(1,1))
  pi_d2_1[8] <- (pi_A2_s4)   ## P(A2=d2 | (a1,x22)=(1,1))
  
  
  ## P(A2=d_2 | R=0, A1=d_1)
  pi_d2_0 <- rep(0,8)
  pi_d2_0[1] <- (1-pi_A2_s1) ## P(A2=d2 | (a1,x22)=(0,0))
  pi_d2_0[2] <- (pi_A2_s1) ## P(A2=d2 | (a1,x22)=(0,0))
  pi_d2_0[3] <- (1-pi_A2_s1)   ## P(A2=d2 | (a1,x22)=(0,0))
  pi_d2_0[4] <- (pi_A2_s1)   ## P(A2=d2 | (a1,x22)=(0,0))
  pi_d2_0[5] <- (1-pi_A2_s3) ## P(A2=d2 | (a1,x22)=(1,0))
  pi_d2_0[6] <- (pi_A2_s3) ## P(A2=d2 | (a1,x22)=(1,0))
  pi_d2_0[7] <- (1-pi_A2_s3)   ## P(A2=d2 | (a1,x22)=(1,0))
  pi_d2_0[8] <- (pi_A2_s3)   ## P(A2=d2 | (a1,x22)=(1,0))
  
  
  ## save pi for this individual
  pi_indy_1 <- pi_d1*pi_d2_1
  pi_indy_0 <- pi_d1*pi_d2_0
  
  pi_indy <- list(pi_indy_d1=pi_d1,
                  pi_indy_d2_1=pi_d2_1,
                  pi_indy_d2_0=pi_d2_0,
                  pi_indy_1=pi_indy_1,
                  pi_indy_0=pi_indy_0)
  
  return(pi_indy)
  
}

## qlearn_ar_trial
## Purpose: run a smart with thompson sampling based q learning, 
##          and track weights for wipw and wapiw estimators
## param N: total sample size
## param burn_in: number of subjects per regime until adaptive randomization begins
## param theta_X1: mean of X1
## param sigma_X1: standard deviation of X1
## param theta_X2: mean vector for X2
## param sigma_X2: standard deviation of X2
## param theta_Y: mean vector for Y
## param sigma_Y: standard deviation of Y
## param max_start: maximum start week for subjects
## param response_weeks: weeks between treatment assignment and response
## param trt_weeks: weeks between response and next treatment
## param psi: thompson sampling dampening parameter
## param b: tuning parameter
## param tau: tuning parameter
## param clip: clipping constant
## output trial: a dataset with the information from one trial
qlearn_ar_trial <- function(N=1000,
                            burn_in=25,
                            theta_X1=0,
                            sigma_X1=1,
                            theta_X2=c(0.00,0.90,-1.50),
                            sigma_X2=1,
                            theta_Y=c(0.00,0.30,-0.75,0.60,-0.25,-0.75,-0.75,-0.85),
                            sigma_Y=1,
                            max_start=52,
                            response_weeks=6,
                            trt_weeks=0,
                            b=exp(1),
                            tau=0.5,
                            clip=0.05){
  
  
  
  ## create trial dataframe
  trial <- data.frame(sub=1:N,
                      A1_week=sample(1:max_start,N,replace=TRUE))
  
  regimes <- vector("list",8)
  regimes[[1]] <- c(0,0,1)
  regimes[[2]] <- c(0,0,2)
  regimes[[3]] <- c(0,1,2)
  regimes[[4]] <- c(0,1,1)
  regimes[[5]] <- c(1,3,4)
  regimes[[6]] <- c(1,3,2)
  regimes[[7]] <- c(1,4,2)
  regimes[[8]] <- c(1,4,4)
  
  ## update accrual information
  trial <- trial %>%
    mutate(X2_week=A1_week+response_weeks,
           A2_week=X2_week+trt_weeks,
           Y_week=A2_week+response_weeks,
           pi_A1=NA,
           pi_A2_s1=NA,
           pi_A2_s2=NA,
           pi_A2_s3=NA,
           pi_A2_s4=NA,
           pi_A2=NA,
           X1=rnorm(N,theta_X1,sigma_X1),
           adaptive_randomization=NA,
           regime=NA,
           A1=NA,
           X21=NA,
           X22=NA,
           A2=NA,
           Y=NA,
           complete=NA,
           C_d1=NA,
           C_d2=NA,
           C_d3=NA,
           C_d4=NA,
           C_d5=NA,
           C_d6=NA,
           C_d7=NA,
           C_d8=NA,
           ipw_weight1=NA,
           ipw_weight2=NA,
           ipw_weight3=NA,
           ipw_weight4=NA,
           ipw_weight5=NA,
           ipw_weight6=NA,
           ipw_weight7=NA,
           ipw_weight8=NA,
           aipw_weight1=NA,
           aipw_weight2=NA,
           aipw_weight3=NA,
           aipw_weight4=NA,
           aipw_weight5=NA,
           aipw_weight6=NA,
           aipw_weight7=NA,
           aipw_weight8=NA,
           Q1hist_1=NA,
           Q1hist_2=NA,
           Q1hist_3=NA,
           Q1hist_4=NA,
           Q1hist_5=NA,
           Q1hist_6=NA,
           Q1hist_7=NA,
           Q1hist_8=NA,
           Q2hist_1=NA,
           Q2hist_2=NA,
           Q2hist_3=NA,
           Q2hist_4=NA,
           Q2hist_5=NA,
           Q2hist_6=NA,
           Q2hist_7=NA,
           Q2hist_8=NA)
  
  ## maximum week to start from
  max_week <- max(trial$Y_week)
  
  ## keep track of how many outcomes per regime we have
  Y_count <- rep(0,8)
  adaptive_randomization <- ifelse(Y_count[1]>burn_in &
                                     Y_count[2]>burn_in &
                                     Y_count[3]>burn_in &
                                     Y_count[4]>burn_in &
                                     Y_count[5]>burn_in &
                                     Y_count[6]>burn_in &
                                     Y_count[7]>burn_in &
                                     Y_count[8]>burn_in,TRUE,FALSE)
  
  adapt_tick <- 0
  
  Q1fit_list <- list()
  Q2fit_list <- list()
  
  ## loop through weeks
  for(week in 1:max_week){
    
    ## see if we need to update adaptive randomization
    adaptive_randomization <- ifelse(Y_count[1]>burn_in &
                                       Y_count[2]>burn_in &
                                       Y_count[3]>burn_in &
                                       Y_count[4]>burn_in &
                                       Y_count[5]>burn_in &
                                       Y_count[6]>burn_in &
                                       Y_count[7]>burn_in &
                                       Y_count[8]>burn_in,TRUE,FALSE)
    
    
    ## if adaptive randomization start tracking posterior probabilites
    ## we won't actually change them for simple randomization, but
    ## keep the proccess in to update TS accordingly
    if(adaptive_randomization){
      
      adapt_tick <- adapt_tick+1
      
      ## do thompson sampling
      
      ## grab complete dataset
      complete <- trial %>% filter(complete==1)
      
      ## track weights
      ## generate beginning of weight matrix
      ## maries function for IPW estimator
      pi_adapt_mat <- cbind(complete$pi_A1,
                            complete$pi_A2_s1,
                            complete$pi_A2_s2,
                            complete$pi_A2_s3,
                            complete$pi_A2_s4)
      
      ipw_new_est <- value.ipw(A1=complete$A1,
                               R=complete$X22,
                               A2=complete$A2,
                               Y=complete$Y,
                               pi=pi_adapt_mat,
                               regimes=regimes)
      
      
      ## use aipw estimator to get randomization probabilites
      ## this differs from the aipw used to create weights
      Q0 <- Q.fits(complete,regimes)
      Q1fits <- Q0$Q1fits
      Q2fit <- Q0$Q2fit
      
      Qpred <- Q.pred(complete,regimes,Q1fits,Q2fit)
      Q1hist <- Qpred$Q1pred
      Q2hist <- Qpred$Q2pred
      
      ## ------------------------------------------------------- ##
      
      ## fit models to update randomization probabilities
      model2 <- lm(Y~X1+I(A1==1)+X21+I(A2==1)+I(A2==2)+I(A2==3)+I(A2==4),data=trial)
      model2_coef <- coef(model2)
      sigma2 <- sigma(model2)
      model2_cov <- vcov(model2)
      
      ## create predicted values for each 
      dat0 <- complete
      dat0$A2=0; dat0$pred_Y <- predict(model2,newdata=dat0)
      
      dat1 <- complete
      dat1$A2=1; dat1$pred_Y <- predict(model2,newdata=dat1)
      
      dat2 <- complete
      dat2$A2=2; dat2$pred_Y <- predict(model2,newdata=dat2)
      
      dat3 <- complete
      dat1$A2=3; dat3$pred_Y <- predict(model2,newdata=dat3)
      
      dat4 <- complete
      dat4$A2=1; dat4$pred_Y <- predict(model2,newdata=dat4)
      
      pred_Y_dat <- cbind(dat1$pred_Y,
                          dat2$pred_Y,
                          dat3$pred_Y,
                          dat4$pred_Y)
      
      ## generate psuedo Y values
      psuedo_dat <- complete
      psuedo_dat$psuedo_Y <- rowMins(pred_Y_dat)
      
      ## stage one model
      model1 <- lm(psuedo_Y~X1+A1,data=psuedo_dat)
      model1_coef <- coef(model1)
      sigma1 <- sigma(model1)
      
      ## ------------------------------------------------------- ##
      
      ##  first adaptive randomization 
      if(adapt_tick==1){
        
        burn_in_week <- week
        
        ## get the fixed constants for the wipw weights
        muhat_1_burn_in <- ipw_new_est$Eest1
        muhat_0_burn_in <- ipw_new_est$Eest0
        
        ## get randomization probabilites to all regimes
        pi_indy_burnin <- pi_indy(pi_A1 = 0.5,
                                  pi_A2_s1 = 0.5,
                                  pi_A2_s2 = 0.5,
                                  pi_A2_s3 = 0.5,
                                  pi_A2_s4 = 0.5)
        
        
        pi_d1_burn_in <- pi_indy_burnin$pi_indy_d1
        pi_d2_1_burn_in <- pi_indy_burnin$pi_indy_d2_1
        pi_d2_0_burn_in <- pi_indy_burnin$pi_indy_d2_0
        pi_1_burn_in <- pi_indy_burnin$pi_indy_1
        pi_0_burn_in <- pi_indy_burnin$pi_indy_0
        
        ## generate constant
        ipw_sqc <- sqrt( (muhat_1_burn_in/pi_1_burn_in) + (muhat_0_burn_in/pi_0_burn_in) )
        
        ## do the same thing for aipw
        #  Initialize randomization probabilities
        
        #  Use the data accumulated to this point to get estimates and
        #  asymptotic covariance matrix using IPW
        #  Form predicted values based on these fits for construction of
        #  the AIPW estimator
        Q0 <- Q.fits(complete,regimes)
        Q1fits <- Q0$Q1fits
        Q2fit <- Q0$Q2fit
        
        ## update Qfit lists
        Q1fit_list[[week]] <- Q1fits
        Q2fit_list[[week]] <- Q2fit
        
        Q1fits_burnin <- Q1fits
        Q2fit_burnin <- Q2fit
        
        Qpred <- Q.pred(complete,
                        regimes,
                        Q1fits_burnin,
                        Q2fit_burnin)
        
        Q1hist <- Qpred$Q1pred
        Q2hist <- Qpred$Q2pred
        
        aipw_new_est <- value.aipw(complete,
                                   pi_adapt_mat,
                                   regimes,
                                   Q1hist,
                                   Q2hist)
        
        ## same stuff for aipw
        D1 <- aipw_new_est$EestYV
        D2 <- ((1-pi_d1_burn_in)/pi_d1_burn_in)*aipw_new_est$EestYQ1
        D3_1 <- ((1-pi_d2_1_burn_in)/pi_1_burn_in)*aipw_new_est$EestYQ2.1
        D3_2 <- ((1-pi_d2_0_burn_in)/pi_0_burn_in)*aipw_new_est$EestYQ2.0
        D3 <- D3_1+D3_2
        aipw_sqc <- sqrt(D1+D2+D3)
        
        ## update Qhists for those completed already
        complete_subs <- complete$sub
        
        for(sub in complete_subs){
          ## udpate qhists for all subjects
          ## set new qhist for these dudes
          sub_temp <- trial[trial$sub==sub,]
          
          Q1fits <- Q1fits_burnin
          Q2fit <- Q2fit_burnin
          
          Qpred_pid <- Q.pred(sub_temp,regimes,Q1fits,Q2fit)
          Q1hist_sub <- Qpred_pid$Q1pred
          Q2hist_sub <- Qpred_pid$Q2pred
          
          trial$Q1hist_1[sub] <- Q1hist_sub[[1]]
          trial$Q1hist_2[sub] <- Q1hist_sub[[2]]
          trial$Q1hist_3[sub] <- Q1hist_sub[[3]]
          trial$Q1hist_4[sub] <- Q1hist_sub[[4]]
          trial$Q1hist_5[sub] <- Q1hist_sub[[5]]
          trial$Q1hist_6[sub] <- Q1hist_sub[[6]]
          trial$Q1hist_7[sub] <- Q1hist_sub[[7]]
          trial$Q1hist_8[sub] <- Q1hist_sub[[8]]
          
          
          trial$Q2hist_1[sub] <- Q2hist_sub[[1]]
          trial$Q2hist_2[sub] <- Q2hist_sub[[2]]
          trial$Q2hist_3[sub] <- Q2hist_sub[[3]]
          trial$Q2hist_4[sub] <- Q2hist_sub[[4]]
          trial$Q2hist_5[sub] <- Q2hist_sub[[5]]
          trial$Q2hist_6[sub] <- Q2hist_sub[[6]]
          trial$Q2hist_7[sub] <- Q2hist_sub[[7]]
          trial$Q2hist_8[sub] <- Q2hist_sub[[8]]
        }
        complete <- trial %>% filter(!is.na(Y))
        
      }else if(adapt_tick>1){
        
        #  Use the data accumulated to this point to get estimates and
        #  asymptotic covariance matrix using IPW
        #  Form predicted values based on these fits for construction of
        #  the AIPW estimator
        Q0 <- Q.fits(complete,regimes)
        Q1fits <- Q0$Q1fits
        Q2fit <- Q0$Q2fit
        
        ## update Qfit lists
        Q1fit_list[[week]] <- Q1fits
        Q2fit_list[[week]] <- Q2fit
        
        #Qpred <- Q.pred(complete,regimes,Q1fits,Q2fit)
        #Q1hist <- Qpred$Q1pred
        #Q2hist <- Qpred$Q2pred
        
        ## waipw estimator
        Q1hist_w <- list()
        Q2hist_w <- list()
        Q1hist_w[[1]] <- complete$Q1hist_1
        Q1hist_w[[2]] <- complete$Q1hist_2
        Q1hist_w[[3]] <- complete$Q1hist_3
        Q1hist_w[[4]] <- complete$Q1hist_4
        Q1hist_w[[5]] <- complete$Q1hist_5
        Q1hist_w[[6]] <- complete$Q1hist_6
        Q1hist_w[[7]] <- complete$Q1hist_7
        Q1hist_w[[8]] <- complete$Q1hist_8
        Q2hist_w[[1]] <- complete$Q2hist_1
        Q2hist_w[[2]] <- complete$Q2hist_2
        Q2hist_w[[3]] <- complete$Q2hist_3
        Q2hist_w[[4]] <- complete$Q2hist_4
        Q2hist_w[[5]] <- complete$Q2hist_5
        Q2hist_w[[6]] <- complete$Q2hist_6
        Q2hist_w[[7]] <- complete$Q2hist_7
        Q2hist_w[[8]] <- complete$Q2hist_8
        
        
        aipw_new_est <- value.aipw(complete,pi_adapt_mat,regimes,
                                   Q1hist_w,Q2hist_w)
        aipw_V_new <- aipw_new_est$V
        aipw_cov_new <- aipw_new_est$covmat
        
        ## same stuff for aipw
        aipw_getpi <- aipw_pimat(pi_adapt_mat)
        
      }
      
      
    }
    
    ## ------------------------------------------------------- ##
    ## ------------------------------------------------------- ##
    ## STEP 3: IF ADAPTIVE, GET STAGE 1/2 TS PROBABILITES ---- ##
    ## ------------------------------------------------------- ##
    ## ------------------------------------------------------- ##
    
    ## if adaptive randomization start do Thompson sampling
    if(adaptive_randomization){
      
      ## SAMRT-AR to get thompson sampling to get pi_A1:
      ## SMART-AR to get pi_A1:
      Q11 <- c(1,1,1) %*% model1_coef
      Q10 <- c(1,1,0) %*% model1_coef
      rho11 <- exp((Q11/sigma1)*log(b))
      rho10 <- exp((Q10/sigma1)*log(b))
      
      pi_hat_A1 <- rho11/(rho11+rho10)
      pi_hat_A0 <- rho10/(rho11+rho10)
      
      ## tuning parameter
      lambda <- (tau**(1/(b-1)))*(burn_in_week/(2*week))
      rho11_star <- exp( (lambda**(b-1))*log(0.5)+(1-lambda**(b-1))*log(pi_hat_A1))
      rho10_star <- exp( (lambda**(b-1))*log(0.5)+(1-lambda**(b-1))*log(pi_hat_A0))
      
      ## final randomization probability
      ## do 1- because we are minimizing the outcome here
      pi_A1 <- 1-rho11_star/(rho11_star+rho10_star)
      
      ## clip
      pi_A1 <- ifelse(pi_A1>1-clip,1-clip,pi_A1)
      pi_A1 <- ifelse(pi_A1<clip,clip,pi_A1)
      
      ## thompson sampling for stage 2
      stage2_pis <- c(0,0,0,0)
      X1_mean <- mean(trial$X1,na.rm=TRUE)
      for(scenario in 1:4){
        
        if(scenario==1){
          A2_options <- c(1,2)
          
          ## seeting x1, a2, x21 to 2 becasue so we can see the difference
          ## and because in the contrast they are averaged out
          
          #lm(Y~X1+I(A1==1)+X21+I(A2==1)+I(A2==2)+I(A2==3)+I(A2==4),data=trial)
          
          vec_a <- c(1,X1_mean,0,0,1,0,0,0)
          vec_b <- c(1,X1_mean,0,0,0,1,0,0)
          
          Q21 <- vec_a %*% model2_coef
          Q20 <- vec_b %*% model2_coef
          
        }else if(scenario==2){
          A2_options <- c(0,1)
          
          vec_a <- c(1,X1_mean,0,1,0,0,0,0)
          vec_b <- c(1,X1_mean,0,1,1,0,0,0)
          
          Q21 <- vec_a %*% model2_coef
          Q20 <- vec_b %*% model2_coef
          
        }else if(scenario==3){
          A2_options <- c(2,4)
          
          vec_a <- c(1,X1_mean,1,0,0,1,0,0)
          vec_b <- c(1,X1_mean,1,0,0,0,0,1)
          
          Q21 <- vec_a %*% model2_coef
          Q20 <- vec_b %*% model2_coef
          
        }else if(scenario==4){
          A2_options <- c(3,4)
          
          vec_a <- c(1,X1_mean,1,1,0,0,1,0)
          vec_b <- c(1,X1_mean,1,1,0,0,0,1)
          
          Q21 <- vec_a %*% model2_coef
          Q20 <- vec_b %*% model2_coef
        }
        
        rho21 <- exp((Q21/sigma2)*log(b))
        rho20 <- exp((Q20/sigma2)*log(b))
        
        pi2_hat_A1 <- rho21/(rho21+rho20)
        pi2_hat_A0 <- rho20/(rho21+rho20)
        
        ## tuning parameter
        rho21_star <- exp( (lambda**(b-1))*log(0.5)+(1-lambda**(b-1))*log(pi2_hat_A1))
        rho20_star <- exp( (lambda**(b-1))*log(0.5)+(1-lambda**(b-1))*log(pi2_hat_A0))
        
        ## final randomization probability
        ## remember 1-pi_A2 to flip these around because we are minimizing
        pi_A2 <- 1-rho21_star/(rho21_star+rho20_star)
        
        ## clip
        pi_A2 <- ifelse(pi_A2>1-clip,1-clip,pi_A2)
        pi_A2 <- ifelse(pi_A2<clip,clip,pi_A2)
        
        stage2_pis[scenario] <- pi_A2
      }
      
    }else{
      ## else set the randomization probabilities to 0.5 (equal randomization)
      pi_A1=0.50
      stage2_pis <- rep(0.50,4)
    }
    
    ## ------------------------------------------------------- ##
    ## ------------------------------------------------------- ##
    ## STEP 4: ASSIGN A1 ------------------------------------- ##
    ## ------------------------------------------------------- ##
    ## ------------------------------------------------------- ##
    
    A1_subs <- trial[trial$A1_week==week,]$sub
    if(length(A1_subs)==0){
      ## next
    }else{
      ## assign A1
      for(sub in A1_subs){
        
        ## record if they were randomized adaptively
        trial$adaptive_randomization[sub] <- adaptive_randomization
        
        ## generate X1/assign A1
        trial$X1[sub] <- rnorm(1,theta_X1,sigma_X1)
        trial$A1[sub] <- rbinom(1,1,pi_A1)
        ## pi_A1 was determined in step 3, same for all A1 subjects
        trial$pi_A1[sub] <- pi_A1
        
      }
    }
    
    ## ----------------------------------------------------------------- ##
    
    ## generate the stage one response, X_{2,1} and the  indicator X_{2,2}
    X2_subs <- trial[trial$X2_week==week,]$sub
    if(length(X2_subs)==0){
      ## next
    }else{
      ## update X21 and X22
      for(sub in X2_subs){
        
        ## continuous response
        trial$X21[sub] <- random_X2(alpha=theta_X2,X1=trial$X1[sub],
                                    A1=trial$A1[sub],sigma_X2=sigma_X2)
        
        ## indicator of "response"
        trial$X22[sub] <- ifelse(trial$X21[sub]<0.7*trial$X1[sub],1,0)
        
      }
    }
    
    ## ------------------------------------------------------- ##
    ## ------------------------------------------------------- ##
    ## STEP 6: ASSIGN A2, GENERATE WEIGHTS, SAVE INDICATORS -- ##
    ##         SAVE Q1/2 HISTORIES IF ADAPTIVE RANDOMIZATION - ##
    ## ------------------------------------------------------- ##
    ## ------------------------------------------------------- ##
    
    ## assign A2 and record randomization probabilities
    A2_subs <- trial[trial$A2_week==week,]$sub
    if(length(A2_subs)==0){
      ## next
    }else{
      ## assign A2 (regardless of adaptive randomization)
      for(sub in A2_subs){
        
        trial$pi_A2_s1[sub] <- stage2_pis[1]
        trial$pi_A2_s2[sub] <- stage2_pis[2]
        trial$pi_A2_s3[sub] <- stage2_pis[3]
        trial$pi_A2_s4[sub] <- stage2_pis[4]
        
        ## determine scenario and assign treatment accordingly  
        if(trial$A1[sub]==0 & trial$X22[sub]==0){
          A2_options <- c(1,2)
          pi_A2 <- stage2_pis[1]
        }else if(trial$A1[sub]==0 & trial$X22[sub]==1){
          A2_options <- c(0,1)
          pi_A2 <- stage2_pis[2]
        }else if(trial$A1[sub]==1 & trial$X22[sub]==0){
          A2_options <- c(2,4)
          pi_A2 <- stage2_pis[3]
        }else if(trial$A1[sub]==1 & trial$X22[sub]==1){
          A2_options <- c(3,4)
          pi_A2 <- stage2_pis[4]
        }
        
        trial$pi_A2[sub] <- pi_A2
        trial$A2[sub] <- sample(A2_options,1,prob=c(1-pi_A2,pi_A2))
        
        ## record weights
        ## save the weights for IPW and AIPW
        if(!adaptive_randomization){
          ipw_weights <- rep(1,8)
          aipw_weights <- rep(1,8)
        }else{
          
          ## ------------------------------------------------------------------------- ##
          ## IPW
          
          ## get the response-specific estimates
          ## this comes from the most recent estimate (i.e. at stage 2 randomization)
          #break
          
          muhat_1 <- ipw_new_est$Eest1
          muhat_0 <- ipw_new_est$Eest0
          
          pimat_indy <- pi_indy(pi_A1 = trial$pi_A1[sub],
                                pi_A2_s1 = trial$pi_A2_s1[sub],
                                pi_A2_s2 = trial$pi_A2_s2[sub],
                                pi_A2_s3 = trial$pi_A2_s3[sub],
                                pi_A2_s4 = trial$pi_A2_s4[sub])
          
          pi_d1 <- pimat_indy$pi_indy_d1
          pi_d2_1 <- pimat_indy$pi_indy_d2_1
          pi_d2_0 <- pimat_indy$pi_indy_d2_0
          pi_1 <- pimat_indy$pi_indy_1
          pi_0 <- pimat_indy$pi_indy_0
          
          ## generate constant
          ipw_denom <- sqrt( (muhat_1/pi_1) + (muhat_0/pi_0) )
          ipw_weights <- ipw_sqc/ipw_denom
          
          ## same stuff for aipw
          D1 <- aipw_new_est$EestYV
          D2 <- ((1-pi_d1)/pi_d1_burn_in)*aipw_new_est$EestYQ1
          D3_1 <- ((1-pi_d2_1)/pi_1)*aipw_new_est$EestYQ2.1
          D3_2 <- ((1-pi_d2_0)/pi_0)*aipw_new_est$EestYQ2.0
          D3 <- D3_1+D3_2
          aipw_denom <- sqrt(D1+D2+D3)
          aipw_weights <- aipw_sqc/aipw_denom
          
        }
        
        trial$ipw_weight1[sub] <- ipw_weights[1]
        trial$ipw_weight2[sub] <- ipw_weights[2]
        trial$ipw_weight3[sub] <- ipw_weights[3]
        trial$ipw_weight4[sub] <- ipw_weights[4]
        trial$ipw_weight5[sub] <- ipw_weights[5]
        trial$ipw_weight6[sub] <- ipw_weights[6]
        trial$ipw_weight7[sub] <- ipw_weights[7]
        trial$ipw_weight8[sub] <- ipw_weights[8]
        
        trial$aipw_weight1[sub] <- aipw_weights[1]
        trial$aipw_weight2[sub] <- aipw_weights[2]
        trial$aipw_weight3[sub] <- aipw_weights[3]
        trial$aipw_weight4[sub] <- aipw_weights[4]
        trial$aipw_weight5[sub] <- aipw_weights[5]
        trial$aipw_weight6[sub] <- aipw_weights[6]
        trial$aipw_weight7[sub] <- aipw_weights[7]
        trial$aipw_weight8[sub] <- aipw_weights[8]
        
        ## save indicators
        trial$C_d1[sub] <- ifelse(trial$A1[sub]==regimes[[1]][1] & trial$X22[sub]==1 & trial$A2[sub]==regimes[[1]][2],1,0) +
          ifelse(trial$A1[sub]==regimes[[1]][1] & trial$X22[sub]==0 & trial$A2[sub]==regimes[[1]][3],1,0)
        
        trial$C_d2[sub] <- ifelse(trial$A1[sub]==regimes[[2]][1] & trial$X22[sub]==1 & trial$A2[sub]==regimes[[2]][2],1,0) +
          ifelse(trial$A1[sub]==regimes[[2]][1] & trial$X22[sub]==0 & trial$A2[sub]==regimes[[2]][3],1,0)
        
        trial$C_d3[sub] <- ifelse(trial$A1[sub]==regimes[[3]][1] & trial$X22[sub]==1 & trial$A2[sub]==regimes[[3]][2],1,0) +
          ifelse(trial$A1[sub]==regimes[[3]][1] & trial$X22[sub]==0 & trial$A2[sub]==regimes[[3]][3],1,0)
        
        trial$C_d4[sub] <- ifelse(trial$A1[sub]==regimes[[4]][1] & trial$X22[sub]==1 & trial$A2[sub]==regimes[[4]][2],1,0) +
          ifelse(trial$A1[sub]==regimes[[4]][1] & trial$X22[sub]==0 & trial$A2[sub]==regimes[[4]][3],1,0)
        
        trial$C_d5[sub] <- ifelse(trial$A1[sub]==regimes[[5]][1] & trial$X22[sub]==1 & trial$A2[sub]==regimes[[5]][2],1,0) +
          ifelse(trial$A1[sub]==regimes[[5]][1] & trial$X22[sub]==0 & trial$A2[sub]==regimes[[5]][3],1,0)
        
        trial$C_d6[sub] <- ifelse(trial$A1[sub]==regimes[[6]][1] & trial$X22[sub]==1 & trial$A2[sub]==regimes[[6]][2],1,0) +
          ifelse(trial$A1[sub]==regimes[[6]][1] & trial$X22[sub]==0 & trial$A2[sub]==regimes[[6]][3],1,0)
        
        trial$C_d7[sub] <- ifelse(trial$A1[sub]==regimes[[7]][1] & trial$X22[sub]==1 & trial$A2[sub]==regimes[[7]][2],1,0) +
          ifelse(trial$A1[sub]==regimes[[7]][1] & trial$X22[sub]==0 & trial$A2[sub]==regimes[[7]][3],1,0)
        
        trial$C_d8[sub] <- ifelse(trial$A1[sub]==regimes[[8]][1] & trial$X22[sub]==1 & trial$A2[sub]==regimes[[8]][2],1,0) +
          ifelse(trial$A1[sub]==regimes[[8]][1] & trial$X22[sub]==0 & trial$A2[sub]==regimes[[8]][3],1,0)
        
        ## save qhists
        if(adaptive_randomization){
          
          ## update qhists for all subjects
          ## set new qhist for these dudes
          sub_temp <- trial[trial$sub==sub,]
          
          ## use the burn in data if the person's week is before that
          if(sub_temp$A1_week<burn_in_week){
            ## no need to do anything, they've already been updated
          }else{
            ## just use the ones calculated at the beginning of this week
            Qpred_pid <- Q.pred(sub_temp,regimes,Q1fits,Q2fit)
            Q1hist_sub <- Qpred_pid$Q1pred
            Q2hist_sub <- Qpred_pid$Q2pred
            
            trial$Q1hist_1[sub] <- ifelse(is.na(trial$Q1hist_1[sub]),Q1hist_sub[[1]],trial$Q1hist_1[sub])
            trial$Q1hist_2[sub] <- ifelse(is.na(trial$Q1hist_2[sub]),Q1hist_sub[[2]],trial$Q1hist_2[sub])
            trial$Q1hist_3[sub] <- ifelse(is.na(trial$Q1hist_3[sub]),Q1hist_sub[[3]],trial$Q1hist_3[sub])
            trial$Q1hist_4[sub] <- ifelse(is.na(trial$Q1hist_4[sub]),Q1hist_sub[[4]],trial$Q1hist_4[sub])
            trial$Q1hist_5[sub] <- ifelse(is.na(trial$Q1hist_5[sub]),Q1hist_sub[[5]],trial$Q1hist_5[sub])
            trial$Q1hist_6[sub] <- ifelse(is.na(trial$Q1hist_6[sub]),Q1hist_sub[[6]],trial$Q1hist_6[sub])
            trial$Q1hist_7[sub] <- ifelse(is.na(trial$Q1hist_7[sub]),Q1hist_sub[[7]],trial$Q1hist_7[sub])
            trial$Q1hist_8[sub] <- ifelse(is.na(trial$Q1hist_8[sub]),Q1hist_sub[[8]],trial$Q1hist_8[sub])
            
            
            trial$Q2hist_1[sub] <- ifelse(is.na(trial$Q2hist_1[sub]),Q2hist_sub[[1]],trial$Q2hist_1[sub])
            trial$Q2hist_2[sub] <- ifelse(is.na(trial$Q2hist_2[sub]),Q2hist_sub[[2]],trial$Q2hist_2[sub])
            trial$Q2hist_3[sub] <- ifelse(is.na(trial$Q2hist_3[sub]),Q2hist_sub[[3]],trial$Q2hist_3[sub])
            trial$Q2hist_4[sub] <- ifelse(is.na(trial$Q2hist_4[sub]),Q2hist_sub[[4]],trial$Q2hist_4[sub])
            trial$Q2hist_5[sub] <- ifelse(is.na(trial$Q2hist_5[sub]),Q2hist_sub[[5]],trial$Q2hist_5[sub])
            trial$Q2hist_6[sub] <- ifelse(is.na(trial$Q2hist_6[sub]),Q2hist_sub[[6]],trial$Q2hist_6[sub])
            trial$Q2hist_7[sub] <- ifelse(is.na(trial$Q2hist_7[sub]),Q2hist_sub[[7]],trial$Q2hist_7[sub])
            trial$Q2hist_8[sub] <- ifelse(is.na(trial$Q2hist_8[sub]),Q2hist_sub[[8]],trial$Q2hist_8[sub])
          }
        } ## end of if(adaptive randomization), else we're not doing anything
      } ## end of for(sub in A2_subs)
    }
    
    
    
    ## ----------------------------------------------------------------- ##
    
    ## generate Y
    Y_subs <- trial[trial$Y_week==week,]$sub
    if(length(Y_subs)==0){
      ## next
    }else{
      ## generate Y
      for(sub in Y_subs){
        ## assign A2
        trial$Y[sub] <- random_Y(beta=theta_Y,X1=trial$X1[sub],
                                 A1=trial$A1[sub],X2=trial$X21[sub],
                                 A2=trial$A2[sub],sigma_Y=sigma_Y)
        trial$complete[sub] <- 1
        
        ## update indicators of regime
        trial$C_d1[sub] <- ifelse(trial$A1[sub]==0 & trial$X22[sub]==1 & trial$A2[sub]==0,1,0) +
          ifelse(trial$A1[sub]==0 & trial$X22[sub]==0 & trial$A2[sub]==1,1,0)
        
        trial$C_d2[sub] <- ifelse(trial$A1[sub]==0 & trial$X22[sub]==1 & trial$A2[sub]==0,1,0) +
          ifelse(trial$A1[sub]==0 & trial$X22[sub]==0 & trial$A2[sub]==2,1,0)
        
        trial$C_d3[sub] <- ifelse(trial$A1[sub]==0 & trial$X22[sub]==1 & trial$A2[sub]==1,1,0) +
          ifelse(trial$A1[sub]==0 & trial$X22[sub]==0 & trial$A2[sub]==2,1,0)
        
        trial$C_d4[sub] <- ifelse(trial$A1[sub]==0 & trial$X22[sub]==1 & trial$A2[sub]==1,1,0) +
          ifelse(trial$A1[sub]==0 & trial$X22[sub]==0 & trial$A2[sub]==1,1,0)
        
        trial$C_d5[sub] <- ifelse(trial$A1[sub]==1 & trial$X22[sub]==1 & trial$A2[sub]==3,1,0) +
          ifelse(trial$A1[sub]==1 & trial$X22[sub]==0 & trial$A2[sub]==4,1,0)
        
        trial$C_d6[sub] <- ifelse(trial$A1[sub]==1 & trial$X22[sub]==1 & trial$A2[sub]==3,1,0) +
          ifelse(trial$A1[sub]==1 & trial$X22[sub]==0 & trial$A2[sub]==2,1,0)
        
        trial$C_d7[sub] <- ifelse(trial$A1[sub]==1 & trial$X22[sub]==1 & trial$A2[sub]==4,1,0) +
          ifelse(trial$A1[sub]==1 & trial$X22[sub]==0 & trial$A2[sub]==2,1,0)
        
        trial$C_d8[sub] <- ifelse(trial$A1[sub]==1 & trial$X22[sub]==1 & trial$A2[sub]==4,1,0) +
          ifelse(trial$A1[sub]==1 & trial$X22[sub]==0 & trial$A2[sub]==4,1,0)
        
        ## udpate qhists for all subjects
        ## set new qhist for these dudes
        sub_temp <- trial[trial$sub==sub,]
        
        if(adaptive_randomization){
          
          ## use the burn in data if the person's week is before that
          if(sub_temp$A1_week<burn_in_week){
            Q1fits <- Q1fits_burnin
            Q2fit <- Q2fit_burnin
          }else{
            Q1fits <- Q1fit_list[[sub_temp$A1_week]]
            Q2fit <- Q2fit_list[[sub_temp$A1_week]]
          }
          
          Qpred_pid <- Q.pred(sub_temp,regimes,Q1fits,Q2fit)
          Q1hist_sub <- Qpred_pid$Q1pred
          Q2hist_sub <- Qpred_pid$Q2pred
          
          trial$Q1hist_1[sub] <- ifelse(is.na(trial$Q1hist_1[sub]),Q1hist_sub[[1]],trial$Q1hist_1[sub])
          trial$Q1hist_2[sub] <- ifelse(is.na(trial$Q1hist_2[sub]),Q1hist_sub[[2]],trial$Q1hist_2[sub])
          trial$Q1hist_3[sub] <- ifelse(is.na(trial$Q1hist_3[sub]),Q1hist_sub[[3]],trial$Q1hist_3[sub])
          trial$Q1hist_4[sub] <- ifelse(is.na(trial$Q1hist_4[sub]),Q1hist_sub[[4]],trial$Q1hist_4[sub])
          trial$Q1hist_5[sub] <- ifelse(is.na(trial$Q1hist_5[sub]),Q1hist_sub[[5]],trial$Q1hist_5[sub])
          trial$Q1hist_6[sub] <- ifelse(is.na(trial$Q1hist_6[sub]),Q1hist_sub[[6]],trial$Q1hist_6[sub])
          trial$Q1hist_7[sub] <- ifelse(is.na(trial$Q1hist_7[sub]),Q1hist_sub[[7]],trial$Q1hist_7[sub])
          trial$Q1hist_8[sub] <- ifelse(is.na(trial$Q1hist_8[sub]),Q1hist_sub[[8]],trial$Q1hist_8[sub])
          
          
          trial$Q2hist_1[sub] <- ifelse(is.na(trial$Q2hist_1[sub]),Q2hist_sub[[1]],trial$Q2hist_1[sub])
          trial$Q2hist_2[sub] <- ifelse(is.na(trial$Q2hist_2[sub]),Q2hist_sub[[2]],trial$Q2hist_2[sub])
          trial$Q2hist_3[sub] <- ifelse(is.na(trial$Q2hist_3[sub]),Q2hist_sub[[3]],trial$Q2hist_3[sub])
          trial$Q2hist_4[sub] <- ifelse(is.na(trial$Q2hist_4[sub]),Q2hist_sub[[4]],trial$Q2hist_4[sub])
          trial$Q2hist_5[sub] <- ifelse(is.na(trial$Q2hist_5[sub]),Q2hist_sub[[5]],trial$Q2hist_5[sub])
          trial$Q2hist_6[sub] <- ifelse(is.na(trial$Q2hist_6[sub]),Q2hist_sub[[6]],trial$Q2hist_6[sub])
          trial$Q2hist_7[sub] <- ifelse(is.na(trial$Q2hist_7[sub]),Q2hist_sub[[7]],trial$Q2hist_7[sub])
          trial$Q2hist_8[sub] <- ifelse(is.na(trial$Q2hist_8[sub]),Q2hist_sub[[8]],trial$Q2hist_8[sub])
        }else{
          
          trial$Q1hist_1[sub] <- NA
          trial$Q1hist_2[sub] <- NA
          trial$Q1hist_3[sub] <- NA
          trial$Q1hist_4[sub] <- NA
          trial$Q1hist_5[sub] <- NA
          trial$Q1hist_6[sub] <- NA
          trial$Q1hist_7[sub] <- NA
          trial$Q1hist_8[sub] <- NA
          
          
          trial$Q2hist_1[sub] <- NA
          trial$Q2hist_2[sub] <- NA
          trial$Q2hist_3[sub] <- NA
          trial$Q2hist_4[sub] <- NA
          trial$Q2hist_5[sub] <- NA
          trial$Q2hist_6[sub] <- NA
          trial$Q2hist_7[sub] <- NA
          trial$Q2hist_8[sub] <- NA
          
        }
        
        
      }
    }
    
    ## update Y count for adaptive randomization purposes
    complete <- trial %>% filter(!is.na(Y))
    Y_count[1] <- sum(complete$C_d1,na.rm=TRUE)
    Y_count[2] <- sum(complete$C_d2,na.rm=TRUE)
    Y_count[3] <- sum(complete$C_d3,na.rm=TRUE)
    Y_count[4] <- sum(complete$C_d4,na.rm=TRUE)
    Y_count[5] <- sum(complete$C_d5,na.rm=TRUE)
    Y_count[6] <- sum(complete$C_d6,na.rm=TRUE)
    Y_count[7] <- sum(complete$C_d7,na.rm=TRUE)
    Y_count[8] <- sum(complete$C_d8,na.rm=TRUE)
    
  }
  
  return(trial)
  
}

# test <- qlearn_ar_trial()
