# Supplementary material for: Adaptive randomization methods for sequential multiple assignment randomized trials (smarts) via thompson sampling
Source: Biometrics. 2024 Dec 16;80(4):ujae152. doi: 10.1093/biomtc/ujae152 (PMC11647911; doi:10.1093/biomtc/ujae152)
Supplement: ujae152_Supplemental_Files — Web Appendices A–C, referenced in Sections 3–5, and code to implement the simulations, are available with this paper at the Biometrics website on Oxford Academic. [file ujae152_supplemental_files.zip › SimulationCode_Norwood_etal_R1/Submission_Code/simple_trial.R]

## ---------------------------------------------------------------------- ##
## simple_trial.R ------------------------------------------------------- ##
## Author: Peter Norwood, NCSU ------------------------------------------ ##
## simple randomization while ------------------------------------------- ## 
## tracking adaptive weights for both the WIPW and WAIPW estimators ----- ##
## ---------------------------------------------------------------------- ##

## set working directory 
#setwd("~~~~~~~~~~~~~~~~~~~")
source("funcs.R")
source("estimators.R")
## simple_trial
## Purpose: run a smart with simple randomization, 
##          and track weights for WIPW and WAIPW estimators
## param N: total sample size
## param burn_in: number of subjects per regime until adaptive randomization begins
## param theta_X1: mean of X1
## param sigma_X1: standard deviation of X1
## param theta_X2: mean vector for X2
## param sigma_X2: standard deviation of X2
## param theta_Y: mean vector for Y
## param sigma_Y: standard deviation of Y
## param max_start: maximum start week for subjects
## param response_weeks: weeks between treatment assignment and response
## parma trt_weeks: weeks between response and next treatment
## output trial: a dataset with the information from one trial
simple_trial <- function(N=1000,
                       burn_in=25,
                       theta_X1=0,
                       sigma_X1=1,
                       theta_X2=c(0.00,0.90,-1.50),
                       sigma_X2=1,
                       theta_Y=c(0.00,0.30,-0.75,0.60,-0.25,-0.75,-0.75,-0.85),
                       sigma_Y=1,
                       max_start=52,
                       response_weeks=6,
                       trt_weeks=0){
  
  
  
  ## create trial dataframe
  trial <- data.frame(sub=1:N,
                      A1_week=sample(1:max_start,N,replace=TRUE))
  
  regimes <- vector("list",8)
  regimes[[1]] <- c(0,0,1)
  regimes[[2]] <- c(0,0,2)
  regimes[[3]] <- c(0,1,2)
  regimes[[4]] <- c(0,1,1)
  regimes[[5]] <- c(1,3,4)
  regimes[[6]] <- c(1,3,2)
  regimes[[7]] <- c(1,4,2)
  regimes[[8]] <- c(1,4,4)
  
  ## update accrual information
  trial <- trial %>%
    mutate(X2_week=A1_week+response_weeks,
           A2_week=X2_week+trt_weeks,
           Y_week=A2_week+response_weeks,
           pi_d1=NA,
           pi_d2=NA,
           pi_d3=NA,
           pi_d4=NA,
           pi_d5=NA,
           pi_d6=NA,
           pi_d7=NA,
           pi_d8=NA,
           X1=rnorm(N,theta_X1,sigma_X1),
           adaptive_randomization=NA,
           regime=NA,
           A1=NA,
           X21=NA,
           X22=NA,
           A2=NA,
           Y=NA,
           complete=NA,
           C_d1=NA,
           C_d2=NA,
           C_d3=NA,
           C_d4=NA,
           C_d5=NA,
           C_d6=NA,
           C_d7=NA,
           C_d8=NA,
           ipw_weight1=NA,
           ipw_weight2=NA,
           ipw_weight3=NA,
           ipw_weight4=NA,
           ipw_weight5=NA,
           ipw_weight6=NA,
           ipw_weight7=NA,
           ipw_weight8=NA,
           aipw_weight1=NA,
           aipw_weight2=NA,
           aipw_weight3=NA,
           aipw_weight4=NA,
           aipw_weight5=NA,
           aipw_weight6=NA,
           aipw_weight7=NA,
           aipw_weight8=NA,
           Q1hist_1=NA,
           Q1hist_2=NA,
           Q1hist_3=NA,
           Q1hist_4=NA,
           Q1hist_5=NA,
           Q1hist_6=NA,
           Q1hist_7=NA,
           Q1hist_8=NA,
           Q2hist_1=NA,
           Q2hist_2=NA,
           Q2hist_3=NA,
           Q2hist_4=NA,
           Q2hist_5=NA,
           Q2hist_6=NA,
           Q2hist_7=NA,
           Q2hist_8=NA)
  
  ## maximum week to start from
  max_week <- max(trial$Y_week)
  
  ## keep track of how many outcomes per regime we have
  Y_count <- rep(0,8)
  adaptive_randomization <- ifelse(Y_count[1]>burn_in &
                                     Y_count[2]>burn_in &
                                     Y_count[3]>burn_in &
                                     Y_count[4]>burn_in &
                                     Y_count[5]>burn_in &
                                     Y_count[6]>burn_in &
                                     Y_count[7]>burn_in &
                                     Y_count[8]>burn_in,TRUE,FALSE)
  
  adapt_tick <- 0
  
  Q1fit_list <- list()
  Q2fit_list <- list()
  
  ## loop through weeks
  for(week in 1:max_week){
    
    ## see if we need to update adaptive randomization
    adaptive_randomization <- ifelse(Y_count[1]>burn_in &
                                       Y_count[2]>burn_in &
                                       Y_count[3]>burn_in &
                                       Y_count[4]>burn_in &
                                       Y_count[5]>burn_in &
                                       Y_count[6]>burn_in &
                                       Y_count[7]>burn_in &
                                       Y_count[8]>burn_in,TRUE,FALSE)
    
    
    ## if adaptive randomization start tracking posterior probabilites
    ## we won't actually change them for simple randomization, but
    ## keep the proccess in to update TS accordingly
    if(adaptive_randomization){
      
      adapt_tick <- adapt_tick+1
      
      ## do thompson sampling
      
      ## grab complete dataset
      complete <- trial %>% filter(complete==1)
      
      ## track weights
      ## generate beginning of weight matrix
      ## maries function for IPW estimator
      pi_adapt_mat <- cbind(complete$pi_d1,
                            complete$pi_d2,
                            complete$pi_d3,
                            complete$pi_d4,
                            complete$pi_d5,
                            complete$pi_d6,
                            complete$pi_d7,
                            complete$pi_d8)
      
      ipw_new_est <- value.ipw(A1=complete$A1,
                               R=complete$X22,
                               A2=complete$A2,
                               Y=complete$Y,
                               pi=pi_adapt_mat,
                               regimes=regimes)
      
      pi_regimes <- rep(1,8)/8
      
      ##  first adaptive randomization 
      if(adapt_tick==1){
        
        burn_in_week <- week
        
        #  Calculate the constant to define the weights for each
        #  regime if this is the first batch based on the burn in data
        getpi <- pimat(pi_adapt_mat)
        sqC <- sqrt(ipw_new_est$Eest1/getpi$pimat.1[1,] + ipw_new_est$Eest0/getpi$pimat.0[1,])
        
        
        ## do the same thing for aipw
        #  Initialize randomization probabilities
        
        #  Use the data accumulated to this point to get estimates and
        #  asymptotic covariance matrix using IPW
        #  Form predicted values based on these fits for construction of
        #  the AIPW estimator
        Q0 <- Q.fits(complete,regimes)
        Q1fits <- Q0$Q1fits
        Q2fit <- Q0$Q2fit
        
        ## update Qfit lists
        Q1fit_list[[week]] <- Q1fits
        Q2fit_list[[week]] <- Q2fit
        
        Q1fits_burnin <- Q1fits
        Q2fit_burnin <- Q2fit
        
        Qpred <- Q.pred(complete,regimes,Q1fits_burnin,Q2fit_burnin)
        Q1hist <- Qpred$Q1pred
        Q2hist <- Qpred$Q2pred
        
        aipw_new_est <- value.aipw(complete,pi_adapt_mat,regimes,Q1hist,Q2hist)
        aipw_V_new <- aipw_new_est$V
        aipw_cov_new <- aipw_new_est$covmat
        
        ## same stuff for aipw
        aipw_getpi <- aipw_pimat(pi_adapt_mat)
        
        pimat1 <- aipw_getpi$pid1[1,]*aipw_getpi$pid2.1[1,]
        pimat0 <- aipw_getpi$pid1[1,]*aipw_getpi$pid2.0[1,]
        aipw_C1 <- aipw_new_est$EestYV 
        aipw_C2 <- (1-aipw_getpi$pid1[1,])*aipw_new_est$EestYQ1/aipw_getpi$pid1[1,]
        aipw_C3 <- (aipw_new_est$EestYQ2.1*(1-aipw_getpi$pid2.1[1,])/pimat1 + aipw_new_est$EestYQ2.0*(1-aipw_getpi$pid2.0[1,])/pimat0)
        aipw_sqC <- sqrt(aipw_C1+aipw_C2+aipw_C3)
        
        ## update Qhists for those completed already
        complete_subs <- complete$sub
        
        for(sub in complete_subs){
          ## udpate qhists for all subjects
          ## set new qhist for these dudes
          sub_temp <- trial[trial$sub==sub,]
          
          Q1fits <- Q1fits_burnin
          Q2fit <- Q2fit_burnin
          
          Qpred_pid <- Q.pred(sub_temp,regimes,Q1fits,Q2fit)
          Q1hist_sub <- Qpred_pid$Q1pred
          Q2hist_sub <- Qpred_pid$Q2pred
          
          trial$Q1hist_1[sub] <- Q1hist_sub[[1]]
          trial$Q1hist_2[sub] <- Q1hist_sub[[2]]
          trial$Q1hist_3[sub] <- Q1hist_sub[[3]]
          trial$Q1hist_4[sub] <- Q1hist_sub[[4]]
          trial$Q1hist_5[sub] <- Q1hist_sub[[5]]
          trial$Q1hist_6[sub] <- Q1hist_sub[[6]]
          trial$Q1hist_7[sub] <- Q1hist_sub[[7]]
          trial$Q1hist_8[sub] <- Q1hist_sub[[8]]
          
          
          trial$Q2hist_1[sub] <- Q2hist_sub[[1]]
          trial$Q2hist_2[sub] <- Q2hist_sub[[2]]
          trial$Q2hist_3[sub] <- Q2hist_sub[[3]]
          trial$Q2hist_4[sub] <- Q2hist_sub[[4]]
          trial$Q2hist_5[sub] <- Q2hist_sub[[5]]
          trial$Q2hist_6[sub] <- Q2hist_sub[[6]]
          trial$Q2hist_7[sub] <- Q2hist_sub[[7]]
          trial$Q2hist_8[sub] <- Q2hist_sub[[8]]
        }
        
      }else if(adapt_tick>1){
        
        #  Use the data accumulated to this point to get estimates and
        #  asymptotic covariance matrix using IPW
        #  Form predicted values based on these fits for construction of
        #  the AIPW estimator
        Q0 <- Q.fits(complete,regimes)
        Q1fits <- Q0$Q1fits
        Q2fit <- Q0$Q2fit
        
        ## update Qfit lists
        Q1fit_list[[week]] <- Q1fits
        Q2fit_list[[week]] <- Q2fit
        
        #Qpred <- Q.pred(complete,regimes,Q1fits,Q2fit)
        #Q1hist <- Qpred$Q1pred
        #Q2hist <- Qpred$Q2pred
        
        ## waipw estimator
        Q1hist_w <- list()
        Q2hist_w <- list()
        Q1hist_w[[1]] <- complete$Q1hist_1
        Q1hist_w[[2]] <- complete$Q1hist_2
        Q1hist_w[[3]] <- complete$Q1hist_3
        Q1hist_w[[4]] <- complete$Q1hist_4
        Q1hist_w[[5]] <- complete$Q1hist_5
        Q1hist_w[[6]] <- complete$Q1hist_6
        Q1hist_w[[7]] <- complete$Q1hist_7
        Q1hist_w[[8]] <- complete$Q1hist_8
        Q2hist_w[[1]] <- complete$Q2hist_1
        Q2hist_w[[2]] <- complete$Q2hist_2
        Q2hist_w[[3]] <- complete$Q2hist_3
        Q2hist_w[[4]] <- complete$Q2hist_4
        Q2hist_w[[5]] <- complete$Q2hist_5
        Q2hist_w[[6]] <- complete$Q2hist_6
        Q2hist_w[[7]] <- complete$Q2hist_7
        Q2hist_w[[8]] <- complete$Q2hist_8
        
        
        aipw_new_est <- value.aipw(complete,pi_adapt_mat,regimes,
                                   Q1hist_w,Q2hist_w)
        aipw_V_new <- aipw_new_est$V
        aipw_cov_new <- aipw_new_est$covmat
        
        ## same stuff for aipw
        aipw_getpi <- aipw_pimat(pi_adapt_mat)
        
      }
      
      
    }else{
      pi_regimes <- rep(1,8)/8
      ipw_weights <- rep(1,8)/8
      aipw_weights <- rep(1,8)
      
      Q1fit_list[[week]] <- NA
      Q2fit_list[[week]] <- NA
      
    }
    
    ## assign A1 and record randomization probabilites
    A1_subs <- trial[trial$A1_week==week,]$sub
    if(length(A1_subs)==0){
      ## next
    }else{
      new_regimes <- sample(1:8,length(A1_subs),replace=TRUE,prob=pi_regimes)
      tick=1
      for(sub in A1_subs){
        ## assign A1
        trial$regime[sub] <- new_regimes[tick]
        trial$A1[sub] <- treat_A1(regime=trial$regime[sub])
        
        ## recored randomization probability
        trial$pi_d1[sub] <- pi_regimes[1]
        trial$pi_d2[sub] <- pi_regimes[2]
        trial$pi_d3[sub] <- pi_regimes[3]
        trial$pi_d4[sub] <- pi_regimes[4]
        trial$pi_d5[sub] <- pi_regimes[5]
        trial$pi_d6[sub] <- pi_regimes[6]
        trial$pi_d7[sub] <- pi_regimes[7]
        trial$pi_d8[sub] <- pi_regimes[8]
        
        
        ## if adaptive randomization create weights
        if(adaptive_randomization){
          ## generate weights
          #  Get the weights for these k subjects and append to the
          #  weight matrix
          getpi_batch <- pimat(t(matrix(pi_regimes)))
          
          ipw_weight_denom <- sqrt(ipw_new_est$Eest1/getpi_batch$pimat.1 + ipw_new_est$Eest0/getpi_batch$pimat.0)
          ipw_weights <- sqC/ipw_weight_denom
          
          ## aipw weights
          #  Get the weights for these k subjects and append to the
          #  weight matrix
          aipw_getpi_batch <- aipw_pimat(t(matrix(pi_regimes)))
          aipw_pimat1 <- aipw_getpi_batch$pid1*aipw_getpi_batch$pid2.1
          aipw_pimat0 <- aipw_getpi_batch$pid1*aipw_getpi_batch$pid2.0
          
          D1 <- aipw_new_est$EestYV
          D2 <- ((1-aipw_getpi_batch$pid1)/aipw_getpi_batch$pid1)*aipw_new_est$EestYQ1
          D3_1 <- ((1-aipw_getpi_batch$pid2.1)/aipw_pimat1)*aipw_new_est$EestYQ2.1 
          D3_2 <- ((1-aipw_getpi_batch$pid2.0)/aipw_pimat0)*aipw_new_est$EestYQ2.0
          D3 <- D3_1+D3_2
          aipw_weights <- aipw_sqC/sqrt(D1+D2+D3)
          
        }
        ## record weights
        trial$ipw_weight1[sub] <- ipw_weights[1]
        trial$ipw_weight2[sub] <- ipw_weights[2]
        trial$ipw_weight3[sub] <- ipw_weights[3]
        trial$ipw_weight4[sub] <- ipw_weights[4]
        trial$ipw_weight5[sub] <- ipw_weights[5]
        trial$ipw_weight6[sub] <- ipw_weights[6]
        trial$ipw_weight7[sub] <- ipw_weights[7]
        trial$ipw_weight8[sub] <- ipw_weights[8]
        
        ## record weights
        trial$aipw_weight1[sub] <- aipw_weights[1]
        trial$aipw_weight2[sub] <- aipw_weights[2]
        trial$aipw_weight3[sub] <- aipw_weights[3]
        trial$aipw_weight4[sub] <- aipw_weights[4]
        trial$aipw_weight5[sub] <- aipw_weights[5]
        trial$aipw_weight6[sub] <- aipw_weights[6]
        trial$aipw_weight7[sub] <- aipw_weights[7]
        trial$aipw_weight8[sub] <- aipw_weights[8]
        
        
        ## record if they were randomized adaptively
        trial$adaptive_randomization[sub] <- adaptive_randomization
        
        tick <- tick+1
      }
    }
    
    ## ----------------------------------------------------------------- ##
    
    ## generate the stage one response, X_{2,1} and the  indicator X_{2,2}
    X2_subs <- trial[trial$X2_week==week,]$sub
    if(length(X2_subs)==0){
      ## next
    }else{
      ## update X21 and X22
      for(sub in X2_subs){
        
        ## continuous response
        trial$X21[sub] <- random_X2(alpha=theta_X2,X1=trial$X1[sub],
                                    A1=trial$A1[sub],sigma_X2=sigma_X2)
        
        ## indicator of "response"
        trial$X22[sub] <- ifelse(trial$X21[sub]<0.7*trial$X1[sub],1,0)
        
      }
    }
    
    ## ----------------------------------------------------------------- ##
    
    ## assign A2 and record randomization probabilites
    A2_subs <- trial[trial$A2_week==week,]$sub
    if(length(A2_subs)==0){
      ## next
    }else{
      ## assign A2
      for(sub in A2_subs){
        ## assign A2
        trial$A2[sub] <- trial$X22[sub]*regimes[[trial$regime[sub]]][2]+(1-trial$X22[sub])*regimes[[trial$regime[sub]]][3] 
      }
    }
    
    ## ----------------------------------------------------------------- ##
    
    ## generate Y
    Y_subs <- trial[trial$Y_week==week,]$sub
    if(length(Y_subs)==0){
      ## next
    }else{
      ## generate Y
      for(sub in Y_subs){
        ## assign A2
        trial$Y[sub] <- random_Y(beta=theta_Y,X1=trial$X1[sub],
                                 A1=trial$A1[sub],X2=trial$X21[sub],
                                 A2=trial$A2[sub],sigma_Y=sigma_Y)
        trial$complete[sub] <- 1
        
        ## update indicators of regime
        trial$C_d1[sub] <- ifelse(trial$A1[sub]==0 & trial$X22[sub]==1 & trial$A2[sub]==0,1,0) +
          ifelse(trial$A1[sub]==0 & trial$X22[sub]==0 & trial$A2[sub]==1,1,0)
        
        trial$C_d2[sub] <- ifelse(trial$A1[sub]==0 & trial$X22[sub]==1 & trial$A2[sub]==0,1,0) +
          ifelse(trial$A1[sub]==0 & trial$X22[sub]==0 & trial$A2[sub]==2,1,0)
        
        trial$C_d3[sub] <- ifelse(trial$A1[sub]==0 & trial$X22[sub]==1 & trial$A2[sub]==1,1,0) +
          ifelse(trial$A1[sub]==0 & trial$X22[sub]==0 & trial$A2[sub]==2,1,0)
        
        trial$C_d4[sub] <- ifelse(trial$A1[sub]==0 & trial$X22[sub]==1 & trial$A2[sub]==1,1,0) +
          ifelse(trial$A1[sub]==0 & trial$X22[sub]==0 & trial$A2[sub]==1,1,0)
        
        trial$C_d5[sub] <- ifelse(trial$A1[sub]==1 & trial$X22[sub]==1 & trial$A2[sub]==3,1,0) +
          ifelse(trial$A1[sub]==1 & trial$X22[sub]==0 & trial$A2[sub]==4,1,0)
        
        trial$C_d6[sub] <- ifelse(trial$A1[sub]==1 & trial$X22[sub]==1 & trial$A2[sub]==3,1,0) +
          ifelse(trial$A1[sub]==1 & trial$X22[sub]==0 & trial$A2[sub]==2,1,0)
        
        trial$C_d7[sub] <- ifelse(trial$A1[sub]==1 & trial$X22[sub]==1 & trial$A2[sub]==4,1,0) +
          ifelse(trial$A1[sub]==1 & trial$X22[sub]==0 & trial$A2[sub]==2,1,0)
        
        trial$C_d8[sub] <- ifelse(trial$A1[sub]==1 & trial$X22[sub]==1 & trial$A2[sub]==4,1,0) +
          ifelse(trial$A1[sub]==1 & trial$X22[sub]==0 & trial$A2[sub]==4,1,0)
        
        ## udpate qhists for all subjects
        ## set new qhist for these dudes
        sub_temp <- trial[trial$sub==sub,]
        
        if(adaptive_randomization){
          
          ## use the burn in data if the person's week is before that
          if(sub_temp$A1_week<burn_in_week){
            Q1fits <- Q1fits_burnin
            Q2fit <- Q2fit_burnin
          }else{
            Q1fits <- Q1fit_list[[sub_temp$A1_week]]
            Q2fit <- Q2fit_list[[sub_temp$A1_week]]
          }
          
          Qpred_pid <- Q.pred(sub_temp,regimes,Q1fits,Q2fit)
          Q1hist_sub <- Qpred_pid$Q1pred
          Q2hist_sub <- Qpred_pid$Q2pred
          
          trial$Q1hist_1[sub] <- ifelse(is.na(trial$Q1hist_1[sub]),Q1hist_sub[[1]],trial$Q1hist_1[sub])
          trial$Q1hist_2[sub] <- ifelse(is.na(trial$Q1hist_2[sub]),Q1hist_sub[[2]],trial$Q1hist_2[sub])
          trial$Q1hist_3[sub] <- ifelse(is.na(trial$Q1hist_3[sub]),Q1hist_sub[[3]],trial$Q1hist_3[sub])
          trial$Q1hist_4[sub] <- ifelse(is.na(trial$Q1hist_4[sub]),Q1hist_sub[[4]],trial$Q1hist_4[sub])
          trial$Q1hist_5[sub] <- ifelse(is.na(trial$Q1hist_5[sub]),Q1hist_sub[[5]],trial$Q1hist_5[sub])
          trial$Q1hist_6[sub] <- ifelse(is.na(trial$Q1hist_6[sub]),Q1hist_sub[[6]],trial$Q1hist_6[sub])
          trial$Q1hist_7[sub] <- ifelse(is.na(trial$Q1hist_7[sub]),Q1hist_sub[[7]],trial$Q1hist_7[sub])
          trial$Q1hist_8[sub] <- ifelse(is.na(trial$Q1hist_8[sub]),Q1hist_sub[[8]],trial$Q1hist_8[sub])
          
          
          trial$Q2hist_1[sub] <- ifelse(is.na(trial$Q2hist_1[sub]),Q2hist_sub[[1]],trial$Q2hist_1[sub])
          trial$Q2hist_2[sub] <- ifelse(is.na(trial$Q2hist_2[sub]),Q2hist_sub[[2]],trial$Q2hist_2[sub])
          trial$Q2hist_3[sub] <- ifelse(is.na(trial$Q2hist_3[sub]),Q2hist_sub[[3]],trial$Q2hist_3[sub])
          trial$Q2hist_4[sub] <- ifelse(is.na(trial$Q2hist_4[sub]),Q2hist_sub[[4]],trial$Q2hist_4[sub])
          trial$Q2hist_5[sub] <- ifelse(is.na(trial$Q2hist_5[sub]),Q2hist_sub[[5]],trial$Q2hist_5[sub])
          trial$Q2hist_6[sub] <- ifelse(is.na(trial$Q2hist_6[sub]),Q2hist_sub[[6]],trial$Q2hist_6[sub])
          trial$Q2hist_7[sub] <- ifelse(is.na(trial$Q2hist_7[sub]),Q2hist_sub[[7]],trial$Q2hist_7[sub])
          trial$Q2hist_8[sub] <- ifelse(is.na(trial$Q2hist_8[sub]),Q2hist_sub[[8]],trial$Q2hist_8[sub])
        }else{
          
          trial$Q1hist_1[sub] <- NA
          trial$Q1hist_2[sub] <- NA
          trial$Q1hist_3[sub] <- NA
          trial$Q1hist_4[sub] <- NA
          trial$Q1hist_5[sub] <- NA
          trial$Q1hist_6[sub] <- NA
          trial$Q1hist_7[sub] <- NA
          trial$Q1hist_8[sub] <- NA
          
          
          trial$Q2hist_1[sub] <- NA
          trial$Q2hist_2[sub] <- NA
          trial$Q2hist_3[sub] <- NA
          trial$Q2hist_4[sub] <- NA
          trial$Q2hist_5[sub] <- NA
          trial$Q2hist_6[sub] <- NA
          trial$Q2hist_7[sub] <- NA
          trial$Q2hist_8[sub] <- NA
          
        }
        
        
      }
    }
    
    ## update Y count for adaptive randomization purposes
    Y_count[1] <- sum(trial$C_d1,na.rm=TRUE)
    Y_count[2] <- sum(trial$C_d2,na.rm=TRUE)
    Y_count[3] <- sum(trial$C_d3,na.rm=TRUE)
    Y_count[4] <- sum(trial$C_d4,na.rm=TRUE)
    Y_count[5] <- sum(trial$C_d5,na.rm=TRUE)
    Y_count[6] <- sum(trial$C_d6,na.rm=TRUE)
    Y_count[7] <- sum(trial$C_d7,na.rm=TRUE)
    Y_count[8] <- sum(trial$C_d8,na.rm=TRUE)
    
  }
  
  return(trial)
  
}
