# Supplementary material for: Adaptive randomization methods for sequential multiple assignment randomized trials (smarts) via thompson sampling
Source: Biometrics. 2024 Dec 16;80(4):ujae152. doi: 10.1093/biomtc/ujae152 (PMC11647911; doi:10.1093/biomtc/ujae152)
Supplement: ujae152_Supplemental_Files — Web Appendices A–C, referenced in Sections 3–5, and code to implement the simulations, are available with this paper at the Biometrics website on Oxford Academic. [file ujae152_supplemental_files.zip › SimulationCode_Norwood_etal_R1/Submission_Code/sims.R]

## ---------------------------------------------------------------------- ##
## sims.R --------------------------------------------------------------- ##
## Author: Peter Norwood, NCSU ------------------------------------------ ##
## Purpose: Simulate up-front methods ----------------------------------- ##
## ---------------------------------------------------------------------- ##

## load functions (funcs/estimators are loaded with each)
#setwd("~~~~~~~~~~~~~~~~~~~~~~~~~~~~")
source("simple_trial.R")
source("ipw_trial.R")
source("aipw_trial.R")
source("iaipw_trial.R")
source("wipw_trial.R")
source("waipw_trial.R")

## load packages
library(knitr)
library(tidyverse)
library(ggplot2)
library(parallel)
library(foreach)

## set up parallel processing
cl <- parallel::makeCluster(detectCores()-1)
doParallel::registerDoParallel(cl)
clusterExport(cl,c("%>%","filter","select","vcov","coef","mvrnorm",
                   "%dopar%","foreach","arrange","mutate","lm","coef","predict","ifelse","data.frame",
                   "simple_trial","ipw_trial","aipw_trial","iaipw_trial"))

## list of regimes
regimes <- vector("list",8)
regimes[[1]] <- c(0,0,1)
regimes[[2]] <- c(0,0,2)
regimes[[3]] <- c(0,1,2)
regimes[[4]] <- c(0,1,1)
regimes[[5]] <- c(1,3,4)
regimes[[6]] <- c(1,3,2)
regimes[[7]] <- c(1,4,2)
regimes[[8]] <- c(1,4,4)

## basic inputs
date <- "YYYYMMDD"
MC_N <- 5000 ## note, you may need to split this into smaller jobs
             ## on my cluster, I did two jobs at 2500
             ## additionally, you may want to split up the methods used
             ## different jobs as well

## sample size
N_pt <- 1000

## set seed
set.seed(1)

## loop through methods and replicates
trials <- foreach(i=1:MC_N,.combine="rbind") %:%
  
  foreach(j=1:21,.combine="rbind")%dopar%{ 
  
    
   if(j==1){  
    simple_temp <- simple_trial(N_pt,
                           theta_X1=0,
                           sigma_X1=1,
                           theta_X2=c(0.00,0.90,-1.50),
                           sigma_X2=1,
                           theta_Y=c(0.00,0.30,-0.75,0.60,-0.25,-0.75,-0.75,-0.85),
                           sigma_Y=1)
  
    simple_temp$method <- "SR"
    temp <- simple_temp
   }
  
   if(j==2){
     ipw_1_temp <- ipw_trial(N_pt,
                            theta_X1=0,
                            sigma_X1=1,
                            theta_X2=c(0.00,0.90,-1.50),
                            sigma_X2=1,
                            theta_Y=c(0.00,0.30,-0.75,0.60,-0.25,-0.75,-0.75,-0.85),
                            sigma_Y=1,
                            psi=1)
  
    ipw_1_temp$method <- "IPW(1)"
    temp <- ipw_1_temp
   }
    
   if(j==3){
      ipw_75_temp <- ipw_trial(N_pt,
                              theta_X1=0,
                              sigma_X1=1,
                              theta_X2=c(0.00,0.90,-1.50),
                              sigma_X2=1,
                              theta_Y=c(0.00,0.30,-0.75,0.60,-0.25,-0.75,-0.75,-0.85),
                              sigma_Y=1,
                              psi=0.75)
      
      ipw_75_temp$method <- "IPW(0.75)"
      temp <- ipw_75_temp
    }
  
    if(j==4){
    ipw_50_temp <- ipw_trial(N_pt,
                            theta_X1=0,
                            sigma_X1=1,
                            theta_X2=c(0.00,0.90,-1.50),
                            sigma_X2=1,
                            theta_Y=c(0.00,0.30,-0.75,0.60,-0.25,-0.75,-0.75,-0.85),
                            sigma_Y=1,
                            psi=0.5)
  
    ipw_50_temp$method <- "IPW(0.5)"
    temp <- ipw_50_temp
    }
    
    if(j==5){
      ipw_25_temp <- ipw_trial(N_pt,
                               theta_X1=0,
                               sigma_X1=1,
                               theta_X2=c(0.00,0.90,-1.50),
                               sigma_X2=1,
                               theta_Y=c(0.00,0.30,-0.75,0.60,-0.25,-0.75,-0.75,-0.85),
                               sigma_Y=1,
                               psi=0.25)
      
      ipw_25_temp$method <- "IPW(0.25)"
      temp <- ipw_25_temp
    }
  
    if(j==6){
    aipw_1_temp <- aipw_trial(N_pt,
                          theta_X1=0,
                          sigma_X1=1,
                          theta_X2=c(0.00,0.90,-1.50),
                          sigma_X2=1,
                          theta_Y=c(0.00,0.30,-0.75,0.60,-0.25,-0.75,-0.75,-0.85),
                          sigma_Y=1,
                          psi=1)
  
    aipw_1_temp$method <- "AIPW(1)"
    temp <- aipw_1_temp
    }
    
    if(j==7){
      aipw_75_temp <- aipw_trial(N_pt,
                                theta_X1=0,
                                sigma_X1=1,
                                theta_X2=c(0.00,0.90,-1.50),
                                sigma_X2=1,
                                theta_Y=c(0.00,0.30,-0.75,0.60,-0.25,-0.75,-0.75,-0.85),
                                sigma_Y=1,
                                psi=0.75)
      
      aipw_75_temp$method <- "AIPW(0.75)"
      temp <- aipw_75_temp
    }
  
    if(j==8){
    aipw_50_temp <- aipw_trial(N_pt,
                              theta_X1=0,
                              sigma_X1=1,
                              theta_X2=c(0.00,0.90,-1.50),
                              sigma_X2=1,
                              theta_Y=c(0.00,0.30,-0.75,0.60,-0.25,-0.75,-0.75,-0.85),
                              sigma_Y=1,
                              psi=0.5)
  
    aipw_50_temp$method <- "AIPW(0.5)"
    temp <- aipw_50_temp
    }
    
    if(j==9){
      aipw_25_temp <- aipw_trial(N_pt,
                                 theta_X1=0,
                                 sigma_X1=1,
                                 theta_X2=c(0.00,0.90,-1.50),
                                 sigma_X2=1,
                                 theta_Y=c(0.00,0.30,-0.75,0.60,-0.25,-0.75,-0.75,-0.85),
                                 sigma_Y=1,
                                 psi=0.25)
      
      aipw_25_temp$method <- "AIPW(0.25)"
      temp <- aipw_25_temp
    }
    
    if(j==10){
      iaipw_1_temp <- iaipw_trial(N_pt,
                                 theta_X1=0,
                                 sigma_X1=1,
                                 theta_X2=c(0.00,0.90,-1.50),
                                 sigma_X2=1,
                                 theta_Y=c(0.00,0.30,-0.75,0.60,-0.25,-0.75,-0.75,-0.85),
                                 sigma_Y=1,
                                 psi=1)
      
      iaipw_1_temp$method <- "IAIPW(1)"
      temp <- iaipw_1_temp
    }
    
    if(j==11){
      iaipw_75_temp <- iaipw_trial(N_pt,
                                  theta_X1=0,
                                  sigma_X1=1,
                                  theta_X2=c(0.00,0.90,-1.50),
                                  sigma_X2=1,
                                  theta_Y=c(0.00,0.30,-0.75,0.60,-0.25,-0.75,-0.75,-0.85),
                                  sigma_Y=1,
                                  psi=0.75)
      
      iaipw_75_temp$method <- "IAIPW(0.75)"
      temp <- iaipw_75_temp
    }
    
    if(j==12){
      iaipw_50_temp <- iaipw_trial(N_pt,
                                  theta_X1=0,
                                  sigma_X1=1,
                                  theta_X2=c(0.00,0.90,-1.50),
                                  sigma_X2=1,
                                  theta_Y=c(0.00,0.30,-0.75,0.60,-0.25,-0.75,-0.75,-0.85),
                                  sigma_Y=1,
                                  psi=0.5)
      
      iaipw_50_temp$method <- "IAIPW(0.5)"
      temp <- iaipw_50_temp
    }
    
    if(j==13){
      iaipw_25_temp <- iaipw_trial(N_pt,
                                   theta_X1=0,
                                   sigma_X1=1,
                                   theta_X2=c(0.00,0.90,-1.50),
                                   sigma_X2=1,
                                   theta_Y=c(0.00,0.30,-0.75,0.60,-0.25,-0.75,-0.75,-0.85),
                                   sigma_Y=1,
                                   psi=0.25)
      
      iaipw_25_temp$method <- "IAIPW(0.25)"
      temp <- iaipw_25_temp
    }
  
    if(j==14){
      wipw_1_temp <- wipw_trial(N_pt,
                              theta_X1=0,
                              sigma_X1=1,
                              theta_X2=c(0.00,0.90,-1.50),
                              sigma_X2=1,
                              theta_Y=c(0.00,0.30,-0.75,0.60,-0.25,-0.75,-0.75,-0.85),
                              sigma_Y=1,
                              psi=1)
      
      wipw_1_temp$method <- "WIPW(1)"
      temp <- wipw_1_temp
    }
    
    if(j==15){
      wipw_75_temp <- wipw_trial(N_pt,
                                theta_X1=0,
                                sigma_X1=1,
                                theta_X2=c(0.00,0.90,-1.50),
                                sigma_X2=1,
                                theta_Y=c(0.00,0.30,-0.75,0.60,-0.25,-0.75,-0.75,-0.85),
                                sigma_Y=1,
                                psi=0.75)
      
      wipw_75_temp$method <- "WIPW(0.75)"
      temp <- wipw_75_temp
    }
    
    if(j==16){
      wipw_50_temp <- wipw_trial(N_pt,
                               theta_X1=0,
                               sigma_X1=1,
                               theta_X2=c(0.00,0.90,-1.50),
                               sigma_X2=1,
                               theta_Y=c(0.00,0.30,-0.75,0.60,-0.25,-0.75,-0.75,-0.85),
                               sigma_Y=1,
                               psi=0.5)
      
      wipw_50_temp$method <- "WIPW(0.5)"
      temp <- wipw_50_temp
    }
    
    if(j==17){
      wipw_25_temp <- wipw_trial(N_pt,
                                 theta_X1=0,
                                 sigma_X1=1,
                                 theta_X2=c(0.00,0.90,-1.50),
                                 sigma_X2=1,
                                 theta_Y=c(0.00,0.30,-0.75,0.60,-0.25,-0.75,-0.75,-0.85),
                                 sigma_Y=1,
                                 psi=0.25)
      
      wipw_25_temp$method <- "WIPW(0.25)"
      temp <- wipw_25_temp
    }
    
    if(j==18){
      waipw_1_temp <- waipw_trial(N_pt,
                                theta_X1=0,
                                sigma_X1=1,
                                theta_X2=c(0.00,0.90,-1.50),
                                sigma_X2=1,
                                theta_Y=c(0.00,0.30,-0.75,0.60,-0.25,-0.75,-0.75,-0.85),
                                sigma_Y=1,
                                psi=1)
      
      waipw_1_temp$method <- "WAIPW(1)"
      temp <- waipw_1_temp
    }
    
    if(j==19){
      waipw_75_temp <- waipw_trial(N_pt,
                                  theta_X1=0,
                                  sigma_X1=1,
                                  theta_X2=c(0.00,0.90,-1.50),
                                  sigma_X2=1,
                                  theta_Y=c(0.00,0.30,-0.75,0.60,-0.25,-0.75,-0.75,-0.85),
                                  sigma_Y=1,
                                  psi=0.75)
      
      waipw_75_temp$method <- "WAIPW(0.75)"
      temp <- waipw_75_temp
    }
    
    if(j==20){
      waipw_50_temp <- waipw_trial(N_pt,
                                 theta_X1=0,
                                 sigma_X1=1,
                                 theta_X2=c(0.00,0.90,-1.50),
                                 sigma_X2=1,
                                 theta_Y=c(0.00,0.30,-0.75,0.60,-0.25,-0.75,-0.75,-0.85),
                                 sigma_Y=1,
                                 psi=0.5)
      
      waipw_50_temp$method <- "WAIPW(0.5)"
      temp <- waipw_50_temp
    }
    
    if(j==21){
      waipw_25_temp <- waipw_trial(N_pt,
                                   theta_X1=0,
                                   sigma_X1=1,
                                   theta_X2=c(0.00,0.90,-1.50),
                                   sigma_X2=1,
                                   theta_Y=c(0.00,0.30,-0.75,0.60,-0.25,-0.75,-0.75,-0.85),
                                   sigma_Y=1,
                                   psi=0.25)
      
      waipw_25_temp$method <- "WAIPW(0.25)"
      temp <- waipw_25_temp
    }
    
    temp$rep <- i
    temp
  
  }

## save teh trials
save(trials,file=paste0("trials_",N_pt,"_",date,".RData"))

## ---------------------------------------------------------------------- ##
## ---------------------------------------------------------------------- ##

## estimation portion
methods <- unique(trials$method)

## loop through the trials to estimate the values
estimates <- foreach(i=1:MC_N,.combine="rbind") %:% 
  
  foreach(j=1:21,.combine="rbind") %dopar% {
    
    rand_method <- methods[j]
    
    temp <- trials %>% filter(rep==i & method==rand_method)
  
    pi.adapt.mat <- cbind(temp$pi_d1,
                          temp$pi_d2,
                          temp$pi_d3,
                          temp$pi_d4,
                          temp$pi_d5,
                          temp$pi_d6,
                          temp$pi_d7,
                          temp$pi_d8)
  
    ipw_weights <- cbind(temp$ipw_weight1,
                         temp$ipw_weight2,
                         temp$ipw_weight3,
                         temp$ipw_weight4,
                         temp$ipw_weight5,
                         temp$ipw_weight6,
                         temp$ipw_weight7,
                         temp$ipw_weight8)
  
    aipw_weights <- cbind(temp$aipw_weight1,
                          temp$aipw_weight2,
                          temp$aipw_weight3,
                          temp$aipw_weight4,
                          temp$aipw_weight5,
                          temp$aipw_weight6,
                          temp$aipw_weight7,
                          temp$aipw_weight8)
  
    ## ipw estimator
    ipw_est <- value.ipw(A1=temp$A1,
                         R=temp$X22,
                         A2=temp$A2,
                         Y=temp$Y,
                         regimes=regimes,
                         pi=pi.adapt.mat)
  
    wipw_est <- value.weighted(A1=temp$A1,
                               R=temp$X22,
                               A2=temp$A2,
                               Y=temp$Y,
                               regimes=regimes,
                               pi=pi.adapt.mat,
                               wt=ipw_weights)
  
  
    #  Form predicted values based on these fits for construction of
    #  the AIPW estimator
    Q0 <- Q.fits(temp,regimes)
    Q1fits <- Q0$Q1fits
    Q2fit <- Q0$Q2fit
  
    Qpred <- Q.pred(temp,regimes,Q1fits,Q2fit)
    Q1hist <- Qpred$Q1pred
    Q2hist <- Qpred$Q2pred
  
    aipw_est <- value.aipw(dat=temp,
                           regimes=regimes,
                           pi=pi.adapt.mat,
                           Q1=Q1hist,
                           Q2=Q2hist)
    
    ## waipw estimator
    Q1hist_w <- list()
    Q2hist_w <- list()
    Q1hist_w[[1]] <- temp$Q1hist_1
    Q1hist_w[[2]] <- temp$Q1hist_2
    Q1hist_w[[3]] <- temp$Q1hist_3
    Q1hist_w[[4]] <- temp$Q1hist_4
    Q1hist_w[[5]] <- temp$Q1hist_5
    Q1hist_w[[6]] <- temp$Q1hist_6
    Q1hist_w[[7]] <- temp$Q1hist_7
    Q1hist_w[[8]] <- temp$Q1hist_8
    Q2hist_w[[1]] <- temp$Q2hist_1
    Q2hist_w[[2]] <- temp$Q2hist_2
    Q2hist_w[[3]] <- temp$Q2hist_3
    Q2hist_w[[4]] <- temp$Q2hist_4
    Q2hist_w[[5]] <- temp$Q2hist_5
    Q2hist_w[[6]] <- temp$Q2hist_6
    Q2hist_w[[7]] <- temp$Q2hist_7
    Q2hist_w[[8]] <- temp$Q2hist_8
  
    waipw_est <- value.weighted.aipw(dat=temp,
                                     regimes=regimes,
                                     pi=pi.adapt.mat,
                                     Q1=Q1hist_w,
                                     Q2=Q2hist_w,
                                     wt=aipw_weights)
  
    temp_ests <- data.frame(est=c(ipw_est$V,
                                  wipw_est$V,
                                  aipw_est$V,
                                  waipw_est$V),
                            se=c(sqrt(diag(ipw_est$covmat)),
                                 sqrt(diag(wipw_est$covmat)),
                                 sqrt(diag(aipw_est$covmat)),
                                 sqrt(diag(waipw_est$covmat))),
                            estimator=c(rep("IPW",8),rep("WIPW",8),rep("AIPW",8),rep("WAIPW",8)),
                            rand_method=rand_method,
                            regime=c(1:8,1:8,1:8,1:8),
                            rep=i)
  
    temp_ests
  }

## save the estimates -- add custom 
save(estimates,file=paste0("estimates_",N_pt,"_",date,".RData"))

## ---------------------------------------------------------------------- ##
## ---------------------------------------------------------------------- ##

## in trial performance
trials %>% 
  mutate(opt_A1=ifelse(A1==1,1,0),
         opt_regime=ifelse(C_d8==1,1,0)) %>%
  group_by(rep,method) %>%
  summarise(avg_Y=mean(Y),
            prop_A1=mean(opt_A1),
            prop_regime=mean(opt_regime)) %>%
  group_by(method) %>%
  summarise(mean_Y=mean(avg_Y),
            se_Y=sd(avg_Y)/sqrt(MC_N),
            mean_A1=mean(prop_A1),
            se_A1=sd(prop_A1)/sqrt(MC_N),
            mean_regime=mean(prop_regime),
            se_reimge=sd(prop_regime)/sqrt(MC_N)) %>%
  kable(digits=3)


## ---------------------------------------------------------------------- ##
## ---------------------------------------------------------------------- ##

## load the values (can simulate or calculate by hand)
#load("values_MMDDYYYY.RData")
values <- rep(0,8) ## obviously change this

estimates$estimator <- factor(estimates$estimator,levels=c("IPW","WIPW","AIPW","WAIPW"))

estimates <- estimates %>%
  mutate(true_val=values[regime],
         normalized=(est-true_val)/se,
         bias=est-true_val,
         lower_bound=normalized-qnorm(0.95),
         upper_bound=normalized+qnorm(0.95),
         ci_upper_bound=normalized+qnorm(0.975),
         ci_lower_bound=normalized-qnorm(0.975),
         ci_coverage=ifelse(0<ci_upper_bound & 0>ci_lower_bound,1,0),
         ub_coverage=ifelse(0<upper_bound,1,0),
         lb_coverage=ifelse(0>lower_bound,1,0))

estimates_summary <- estimates %>%
  group_by(regime,rand_method,estimator) %>%
  summarise(mean_est=mean(est),
            true_val=mean(true_val),
            se_est=sd(est),
            mean_se=mean(se),
            mean_normalized=mean(normalized),
            mean_bias=mean(bias),
            ci_coverage=mean(ci_coverage),
            lb_coverage=mean(lb_coverage),
            ub_coverage=mean(ub_coverage))

estimates_summary %>% kable(digits=3)
estimates_summary %>% 
  mutate(correct_coverage=ifelse(ci_coverage>=0.95,1,0)) %>%
  group_by(estimator) %>%
  summarise(mean(correct_coverage)) %>%
  kable(digits=3)


estimates %>%
  group_by(rand_method,estimator,rep) %>%
  mutate(min_value=min(est),
         correct=ifelse(est==min_value,1,0),
         est_opt_regime=regime*correct,
         est_opt_regime=max(est_opt_regime),
         A1_opt=ifelse(est_opt_regime>4,1,0)) %>%
  ungroup() %>%
  filter(regime==8) %>%
  group_by(rand_method,estimator) %>%
  summarise(mean(correct),
            mean(A1_opt))
  
