# Supplementary material for: Adaptive randomization methods for sequential multiple assignment randomized trials (smarts) via thompson sampling
Source: Biometrics. 2024 Dec 16;80(4):ujae152. doi: 10.1093/biomtc/ujae152 (PMC11647911; doi:10.1093/biomtc/ujae152)
Supplement: ujae152_Supplemental_Files — Web Appendices A–C, referenced in Sections 3–5, and code to implement the simulations, are available with this paper at the Biometrics website on Oxford Academic. [file ujae152_supplemental_files.zip › SimulationCode_Norwood_etal_R1/Submission_Code/sims_qlearn.R]

## ---------------------------------------------------------------------- ##
## sims.R --------------------------------------------------------------- ##
## Author: Peter Norwood, NCSU ------------------------------------------ ##
## Purpose: Simulate sequential methods --------------------------------- ##
## ---------------------------------------------------------------------- ##

#setwd("~~~~~~~~~~~~~~~~~~~~~~~~~~~~~")
source("qlearn_thompson.R")
source("qlearn_ar.R")

library(knitr)
library(tidyverse)
library(ggplot2)
library(parallel)
library(foreach)

cl <- parallel::makeCluster(detectCores()-2)
doParallel::registerDoParallel(cl)
clusterExport(cl,c("%>%","filter","select","vcov","coef","mvrnorm",
                   "%dopar%","foreach","arrange","mutate","lm","coef","predict","ifelse","data.frame",
                   "qlearn_ts_trial","rowMins","qlearn_ar_trial"))


regimes <- vector("list",8)
regimes[[1]] <- c(0,0,1)
regimes[[2]] <- c(0,0,2)
regimes[[3]] <- c(0,1,2)
regimes[[4]] <- c(0,1,1)
regimes[[5]] <- c(1,3,4)
regimes[[6]] <- c(1,3,2)
regimes[[7]] <- c(1,4,2)
regimes[[8]] <- c(1,4,4)

## basic inputs
date <- "YYYMMDD"
MC_N <- 5000 ## note, you may need to split this into smaller jobs
## on my cluster, I did two jobs at 2500

## sample size
N_pt <- 1000

set.seed(1)

trials <- foreach(i=1:MC_N,.combine="rbind") %:%
  
  foreach(j=1:6,.combine="rbind")%dopar%{ 
    
    
    if(j==1){  
      
      ts_25 <- "asdf"
      
      while(!is.data.frame(ts_25)){
        ts_25 <- try(qlearn_ts_trial(N=N_pt, 
                                    burn_in = 25, 
                                    theta_X1 = 0, 
                                    sigma_X1 = 1, 
                                    theta_X2 = c(0, 0.9, -1.5), 
                                    sigma_X2 = 1, theta_Y = c(0, 0.3, -0.75, 0.6, -0.25, -0.75, -0.75, -0.85), 
                                    sigma_Y = 1, 
                                    max_start = 52, 
                                    response_weeks = 6, 
                                    trt_weeks = 1, 
                                    psi = 0.25, 
                                    b11 = 32, 
                                    b12 = 32, 
                                    b2 = 1000, 
                                    clip = 0.01))
      }
      
      ts_25$method <- "TS(0.25)"
      temp <- ts_25
    }
    
    if(j==2){
      
      ts_50 <- "asdf"
      
      while(!is.data.frame(ts_50)){
       ts_50 <- try(qlearn_ts_trial(N=N_pt, 
                                 burn_in = 25, 
                                 theta_X1 = 0, 
                                 sigma_X1 = 1, 
                                 theta_X2 = c(0, 0.9, -1.5), 
                                 sigma_X2 = 1, theta_Y = c(0, 0.3, -0.75, 0.6, -0.25, -0.75, -0.75, -0.85), 
                                 sigma_Y = 1, 
                                 max_start = 52, 
                                 response_weeks = 6, 
                                 trt_weeks = 1, 
                                 psi = 0.50, 
                                 b11 = 32, 
                                 b12 = 32, 
                                 b2 = 1000, 
                                 clip = 0.01))
      }
      
      ts_50$method <- "TS(0.50)"
      temp <- ts_50

    }
    
    if(j==3){
      
      ts_75 <- "asdf"
      
      while(!is.data.frame(ts_75)){
      ts_75 <- try(qlearn_ts_trial(N=N_pt, 
                               burn_in = 25, 
                               theta_X1 = 0, 
                               sigma_X1 = 1, 
                               theta_X2 = c(0, 0.9, -1.5), 
                               sigma_X2 = 1, theta_Y = c(0, 0.3, -0.75, 0.6, -0.25, -0.75, -0.75, -0.85), 
                               sigma_Y = 1, 
                               max_start = 52, 
                               response_weeks = 6, 
                               trt_weeks = 1, 
                               psi = 0.75, 
                               b11 = 32, 
                               b12 = 32, 
                               b2 = 1000, 
                               clip = 0.01))
      }
      
      ts_75$method <- "TS(0.75)"
      temp <- ts_75
      
    }
    
    if(j==4){
      
      ts_1 <- "asdf"
      
      while(!is.data.frame(ts_1)){
      ts_1 <- try(qlearn_ts_trial(N=N_pt, 
                               burn_in = 25, 
                               theta_X1 = 0, 
                               sigma_X1 = 1, 
                               theta_X2 = c(0, 0.9, -1.5), 
                               sigma_X2 = 1, theta_Y = c(0, 0.3, -0.75, 0.6, -0.25, -0.75, -0.75, -0.85), 
                               sigma_Y = 1, 
                               max_start = 52, 
                               response_weeks = 6, 
                               trt_weeks = 1, 
                               psi = 1, 
                               b11 = 32, 
                               b12 = 32, 
                               b2 = 1000, 
                               clip = 0.01))
      }
      
      ts_1$method <- "TS(1)"
      temp <- ts_1
      
    }
    
    if(j==5){  
      
      ar_1 <- "asdf"
      
      while(!is.data.frame(ar_1)){
        ar_1 <- try(qlearn_ar_trial(N=N_pt, 
                                    burn_in = 25, 
                                    theta_X1 = 0, 
                                    sigma_X1 = 1, 
                                    theta_X2 = c(0, 0.9, -1.5), 
                                    sigma_X2 = 1, theta_Y = c(0, 0.3, -0.75, 0.6, -0.25, -0.75, -0.75, -0.85), 
                                    sigma_Y = 1, 
                                    max_start = 52, 
                                    response_weeks = 6, 
                                    trt_weeks = 1, 
                                    b=10,
                                    tau=0.5,
                                    clip=0.05))
      }
      
      ar_1$method <- "AR-1"
      temp <- ar_1
    }
    
    if(j==6){
      
      ar_2 <- "asdf"
      
      while(!is.data.frame(ar_2)){
        ar_2 <- try(qlearn_ar_trial(N=N_pt, 
                                    burn_in = 25, 
                                    theta_X1 = 0, 
                                    sigma_X1 = 1, 
                                    theta_X2 = c(0, 0.9, -1.5), 
                                    sigma_X2 = 1, theta_Y = c(0, 0.3, -0.75, 0.6, -0.25, -0.75, -0.75, -0.85), 
                                    sigma_Y = 1, 
                                    max_start = 52, 
                                    response_weeks = 6, 
                                    trt_weeks = 1, 
                                    b=100,
                                    tau=0.025,
                                    clip=0.05))
      }
      
      ar_2$method <- "AR-2"
      temp <- ar_2
      
      
    }
    
    
    temp$rep <- i
    temp
    
  }


save(trials,file=paste0("qlearn_trials_",N_pt,"_",date,".RData"))

## estimation
methods <- c("TS(0.25)",
             "TS(0.50)",
             "TS(0.75)",
             "TS(1)",
             "AR-1",
             "AR-2")

estimates <- foreach(i=1:MC_N,.combine="rbind") %:% 
  
  foreach(j=1:6,.combine="rbind") %dopar% {
    
    rand_method <- methods[j]
    
    temp <- trials %>% filter(rep==i & method==rand_method)
    
    pi.adapt.mat <- cbind(temp$pi_A1,
                          temp$pi_A2_s1,
                          temp$pi_A2_s2,
                          temp$pi_A2_s3,
                          temp$pi_A2_s4)
    
    ipw_weights <- cbind(temp$ipw_weight1,
                         temp$ipw_weight2,
                         temp$ipw_weight3,
                         temp$ipw_weight4,
                         temp$ipw_weight5,
                         temp$ipw_weight6,
                         temp$ipw_weight7,
                         temp$ipw_weight8)
    
    aipw_weights <- cbind(temp$aipw_weight1,
                          temp$aipw_weight2,
                          temp$aipw_weight3,
                          temp$aipw_weight4,
                          temp$aipw_weight5,
                          temp$aipw_weight6,
                          temp$aipw_weight7,
                          temp$aipw_weight8)
    
    ## ipw estimator
    ipw_est <- value.ipw(A1=temp$A1,
                         R=temp$X22,
                         A2=temp$A2,
                         Y=temp$Y,
                         regimes=regimes,
                         pi=pi.adapt.mat)
    
    wipw_est <- value.weighted(A1=temp$A1,
                               R=temp$X22,
                               A2=temp$A2,
                               Y=temp$Y,
                               regimes=regimes,
                               pi=pi.adapt.mat,
                               wt=ipw_weights)
    
    
    #  Form predicted values based on these fits for construction of
    #  the AIPW estimator
    Q0 <- Q.fits(temp,regimes)
    Q1fits <- Q0$Q1fits
    Q2fit <- Q0$Q2fit
    
    Qpred <- Q.pred(temp,regimes,Q1fits,Q2fit)
    Q1hist <- Qpred$Q1pred
    Q2hist <- Qpred$Q2pred
    
    aipw_est <- value.aipw(dat=temp,
                           regimes=regimes,
                           pi=pi.adapt.mat,
                           Q1=Q1hist,
                           Q2=Q2hist)
    
    ## waipw estimator
    Q1hist_w <- list()
    Q2hist_w <- list()
    Q1hist_w[[1]] <- temp$Q1hist_1
    Q1hist_w[[2]] <- temp$Q1hist_2
    Q1hist_w[[3]] <- temp$Q1hist_3
    Q1hist_w[[4]] <- temp$Q1hist_4
    Q1hist_w[[5]] <- temp$Q1hist_5
    Q1hist_w[[6]] <- temp$Q1hist_6
    Q1hist_w[[7]] <- temp$Q1hist_7
    Q1hist_w[[8]] <- temp$Q1hist_8
    Q2hist_w[[1]] <- temp$Q2hist_1
    Q2hist_w[[2]] <- temp$Q2hist_2
    Q2hist_w[[3]] <- temp$Q2hist_3
    Q2hist_w[[4]] <- temp$Q2hist_4
    Q2hist_w[[5]] <- temp$Q2hist_5
    Q2hist_w[[6]] <- temp$Q2hist_6
    Q2hist_w[[7]] <- temp$Q2hist_7
    Q2hist_w[[8]] <- temp$Q2hist_8
    
    waipw_est <- value.weighted.aipw(dat=temp,
                                     regimes=regimes,
                                     pi=pi.adapt.mat,
                                     Q1=Q1hist_w,
                                     Q2=Q2hist_w,
                                     wt=aipw_weights)
    
    temp_ests <- data.frame(est=c(ipw_est$V,
                                  wipw_est$V,
                                  aipw_est$V,
                                  waipw_est$V),
                            se=c(sqrt(diag(ipw_est$covmat)),
                                 sqrt(diag(wipw_est$covmat)),
                                 sqrt(diag(aipw_est$covmat)),
                                 sqrt(diag(waipw_est$covmat))),
                            estimator=c(rep("IPW",8),rep("WIPW",8),rep("AIPW",8),rep("WAIPW",8)),
                            rand_method=rand_method,
                            regime=c(1:8,1:8,1:8,1:8),
                            rep=i)
    
    temp_ests
  }


save(estimates,file=paste0("qlearn_estimates_",N_pt,"_",date,".RData"))

## in trial performance
trials %>% 
  mutate(opt_A1=ifelse(A1==1,1,0),
         opt_regime=ifelse(C_d8==1,1,0)) %>%
  group_by(rep,method) %>%
  summarise(avg_Y=mean(Y),
            prop_A1=mean(opt_A1),
            prop_regime=mean(opt_regime)) %>%
  group_by(method) %>%
  summarise(mean_Y=mean(avg_Y),
            se_Y=sd(avg_Y)/sqrt(MC_N),
            mean_A1=mean(prop_A1),
            se_A1=sd(prop_A1)/sqrt(MC_N),
            mean_regime=mean(prop_regime),
            se_reimge=sd(prop_regime)/sqrt(MC_N)) %>%
  kable(digits=3)


estimates$estimator <- factor(estimates$estimator,levels=c("IPW","WIPW","AIPW","WAIPW"))

estimates <- estimates %>%
  mutate(true_val=values[regime],
         normalized=(est-true_val)/se,
         bias=est-true_val,
         lower_bound=normalized-qnorm(0.95),
         upper_bound=normalized+qnorm(0.95),
         ci_upper_bound=normalized+qnorm(0.975),
         ci_lower_bound=normalized-qnorm(0.975),
         ci_coverage=ifelse(0<ci_upper_bound & 0>ci_lower_bound,1,0),
         ub_coverage=ifelse(0<upper_bound,1,0),
         lb_coverage=ifelse(0>lower_bound,1,0))

estimates_summary <- estimates %>%
  group_by(regime,rand_method,estimator) %>%
  summarise(mean_est=mean(est),
            true_val=mean(true_val),
            se_est=sd(est),
            mean_se=mean(se),
            mean_normalized=mean(normalized),
            mean_bias=mean(bias),
            ci_coverage=mean(ci_coverage),
            lb_coverage=mean(lb_coverage),
            ub_coverage=mean(ub_coverage))

estimates_summary %>% kable(digits=3)
estimates_summary %>% 
  mutate(correct_coverage=ifelse(ci_coverage>=0.95,1,0)) %>%
  group_by(estimator) %>%
  summarise(mean(correct_coverage)) %>%
  kable(digits=3)


estimates %>%
  group_by(rand_method,estimator,rep) %>%
  mutate(min_value=min(est),
         correct=ifelse(est==min_value,1,0),
         est_opt_regime=regime*correct,
         est_opt_regime=max(est_opt_regime),
         A1_opt=ifelse(est_opt_regime>4,1,0)) %>%
  ungroup() %>%
  filter(regime==8) %>%
  group_by(rand_method,estimator) %>%
  summarise(mean(correct),
            mean(A1_opt))
